# Supplementary material for: A new haplotype-resolved turkey genome to enable turkey genetics and genomics research
Source: Gigascience. 2023 Jul 21;12:giad051. doi: 10.1093/gigascience/giad051 (PMC10360393; doi:10.1093/gigascience/giad051)
Supplement: giad051_Supplemental_Files [file giad051_supplemental_files.zip]

Archive with 7 entries (7 files):
- SupplementaryFile1.docx
- SupplementaryFile2.xlsx
- SupplementaryFile3.xlsx
- SupplementaryFile4.pdf
- SupplementaryFile5.xlsx
- SupplementaryFile6.xlsx
- SupplementaryFile7.xlsx
