# Supplementary material for: A new haplotype-resolved turkey genome to enable turkey genetics and genomics research
Source: Gigascience. 2023 Jul 21;12:giad051. doi: 10.1093/gigascience/giad051 (PMC10360393; doi:10.1093/gigascience/giad051)
Supplement: giad051_Supplemental_Files [file giad051_supplemental_files.zip › SupplementaryFile2.xlsx]

## Sheet: Sheet2
Chr	Size	DNA_transposon	%DNA_transposon	LINE	%LINE	LTR	%LTR	Low-complexity	%Low-complexity	SINE	%SINE	Simple_repeat	%Simple_repeat	Unknown	%Unknown	Total	%Total
1	194070912	2321447	1.196	19306373	9.948	1895878	0.977	542476	0.28	94984	0.049	2496239	1.286	3332656	1.717	29990053	0.155
2	109989719	1025763	0.933	7586872	6.898	546689	0.497	289706	0.263	59872	0.054	1263327	1.149	1179114	1.072	11951343	0.109
3	93699536	1159381	1.237	8414598	8.98	683909	0.73	255820	0.273	42874	0.046	1135794	1.212	1245832	1.33	12938208	0.138
4	70339173	598605	0.851	4085155	5.808	304612	0.433	170349	0.242	27842	0.04	755325	1.074	853837	1.214	6795725	0.097
5	59398638	405054	0.682	2915395	4.908	297037	0.5	146374	0.246	31913	0.054	598042	1.007	545263	0.918	4939078	0.083
6	51422372	483161	0.94	3005572	5.845	220981	0.43	136214	0.265	22211	0.043	565700	1.1	519876	1.011	4953715	0.096
7	36365977	185213	0.509	1296215	3.564	89720	0.247	79188	0.218	16174	0.044	371832	1.022	259064	0.712	2297406	0.063
8	34787218	195287	0.561	1412057	4.059	104601	0.301	77853	0.224	18493	0.053	324522	0.933	251474	0.723	2384287	0.069
9	19224719	107851	0.561	773678	4.024	58003	0.302	44303	0.23	9138	0.048	184399	0.959	151763	0.789	1329135	0.069
10	29439779	176681	0.6	1126242	3.826	88958	0.302	59904	0.203	14566	0.049	290195	0.986	224435	0.762	1980981	0.067
11	23442721	102596	0.438	753551	3.214	72615	0.31	51623	0.22	7914	0.034	219382	0.936	159826	0.682	1367507	0.058
12	19827528	75878	0.383	590137	2.976	39744	0.2	45039	0.227	10104	0.051	194882	0.983	109506	0.552	1065290	0.054
13	19350529	87480	0.452	532284	2.751	27043	0.14	42180	0.218	9077	0.047	199587	1.031	96374	0.498	994025	0.051
14	19767664	70971	0.359	631340	3.194	58956	0.298	40688	0.206	8604	0.044	179278	0.907	185204	0.937	1175041	0.059
15	17861904	98132	0.549	595886	3.336	45310	0.254	41806	0.234	6635	0.037	170318	0.954	124122	0.695	1082209	0.061
16	15176134	60791	0.401	449860	2.964	34099	0.225	32807	0.216	4606	0.03	140949	0.929	100865	0.665	823977	0.054
17	12762598	32924	0.258	319029	2.5	26292	0.206	28923	0.227	5886	0.046	128390	1.006	73752	0.578	615196	0.048
18	397821	45	0.011	7847	1.972	0	0	4033	1.014	0	0	12410	3.119	9802	2.464	34137	0.086
19	10289109	22735	0.221	316196	3.073	31231	0.304	27680	0.269	3887	0.038	107650	1.046	61066	0.594	570445	0.055
20	10809360	24955	0.231	389149	3.6	26745	0.247	24475	0.226	4554	0.042	107158	0.991	62293	0.576	639329	0.059
21	9941450	18330	0.184	310385	3.122	12119	0.122	20418	0.205	5601	0.056	98023	0.986	38752	0.39	503628	0.051
22	14137791	41290	0.292	524847	3.712	198767	1.406	32840	0.232	6843	0.048	140687	0.995	150689	1.066	1095963	0.078
23	6858058	6571	0.096	247409	3.608	13483	0.197	20007	0.292	3952	0.058	73923	1.078	36872	0.538	402217	0.059
24	4843517	9243	0.191	205449	4.242	25018	0.517	24613	0.508	1696	0.035	85309	1.761	93548	1.931	444876	0.092
25	5777478	10445	0.181	208154	3.603	4777	0.083	18107	0.313	1651	0.029	80746	1.398	34590	0.599	358470	0.062
26	6438191	19305	0.3	249737	3.879	20855	0.324	18676	0.29	3530	0.055	71873	1.116	51211	0.795	435187	0.068
27	2935620	1863	0.063	156048	5.316	34718	1.183	24808	0.845	0	0	98550	3.357	157481	5.364	473468	0.161
28	5298159	3576	0.067	135233	2.552	2225	0.042	16828	0.318	824	0.016	73179	1.381	22598	0.427	254463	0.048
29	5353804	26831	0.501	381737	7.13	37972	0.709	23709	0.443	838	0.016	109696	2.049	143127	2.673	723910	0.135
30	5017032	15075	0.3	218904	4.363	45532	0.908	27430	0.547	816	0.016	102887	2.051	79515	1.585	490159	0.098
31	2691915	444	0.016	107138	3.98	6758	0.251	30056	1.117	992	0.037	101256	3.761	87572	3.253	334216	0.124
32	834222	1169	0.14	174739	20.946	11409	1.368	7807	0.936	0	0	31220	3.742	37347	4.477	263691	0.316
33	677051	9793	1.446	78483	11.592	12197	1.801	2212	0.327	0	0	18167	2.683	47136	6.962	167988	0.248
34	651658	39	0.006	45549	6.99	450	0.069	5414	0.831	0	0	20049	3.077	39197	6.015	110698	0.17
35	509708	192	0.038	31074	6.096	1936	0.38	5628	1.104	0	0	24701	4.846	17871	3.506	81402	0.16
Z	76077877	1295647	1.703	9650923	12.686	1267498	1.666	264457	0.348	19667	0.026	1105217	1.453	1626414	2.138	15229823	0.2
