# Supplementary material for: A new haplotype-resolved turkey genome to enable turkey genetics and genomics research
Source: Gigascience. 2023 Jul 21;12:giad051. doi: 10.1093/gigascience/giad051 (PMC10360393; doi:10.1093/gigascience/giad051)
Supplement: giad051_Supplemental_Files [file giad051_supplemental_files.zip › SupplementaryFile3.xlsx]

## Sheet: Sheet1
Orthogroup	Coturnix_japonica_2.0	GRCg6a	GRCg7b	NumMel1.0	Mgal_WU_HG_1.0	Taeniopygia guttata	Total	Expansion/contraction	Chicken_homolog	Gene description	Gene name	NCBI gene (formerly Entrezgene) description	UniProtKB Gene Name symbol
OG0000000	2	45	13	2	118	9	194	EXPANSION	ENSGALG00010007434	Uncharacterized protein
OG0000001	21	72	18	13	0	1	143	CONTRACTION	ENSGALG00010003475	CAO79264.1 immunoglobulin heavy chain variable region	IGVH	immunoglobin	subunit of antibody (imunoglobulin). Variable domains are important for binding antigen
OG0000005	6	2	18	15	37	99		EXPANSION	-	XP_019466185.1 PHD finger protein 7-like isoform X1 - PHF7	PHF7	involved in spermatogenisis
OG0000010	5	1	20	10	19	6	77	EXPANSION	ENSGALG00010002932
OG0000025	7	19	6	6	9	5	58	EXPANSION	ENSGALG00010024056
OG0000026	3	11	11	0	10	8	56	EXPANSION	ENSGALG00010000502			claw keratin-like	LOC100858504
OG0000027	5	5	18	3	17	1	55	EXPANSION	ENSGALG00010025431
OG0000030	6	9	4	3	15	2	50	EXPANSION	ENSGALG00010000793			feather keratin 1-like	LOC418813
OG0000032	1	12	15	2	9	4	48	EXPANSION	ENSGALG00010011543
OG0000047	2	14	17	4	0	4	41	CONTRACTION	ENSGALG00010000525
OG0000051	0	14	7	1	12	6	40	EXPANSION	ENSGALG00010011382
OG0000054	4	5	6	5	7	2	37	EXPANSION	ENSGALG00010002377	GPI-anchored ADP-ribosyltransferase [Source:NCBI gene (formerly Entrezgene);Acc:428124]	ART7B	GPI-anchored ADP-ribosyltransferase
OG0000069	0	12	11	0	6	1	32	EXPANSION	ENSGALG00010011036				PCDHAC2
OG0000086	9	7	1	3	0	3	28	CONTRACTION	ENSGALG00010012179
OG0000102	3	7	3	3	5	2	26	EXPANSION	ENSGALG00010022479			uncharacterized oxidoreductase-like
OG0000111	1	4	5	2	6	1	25	EXPANSION	ENSGALG00010007793			heat shock transcription factor, X-linked-like
OG0000127	2	3	3	2	6	4	23	EXPANSION	ENSGALG00010029489			fibrinogen-like protein 1-like protein
OG0000150	0	3	5	0	10	4	22	EXPANSION	ENSGALG00010010992	protocadherin alpha 7 [Source:NCBI gene (formerly Entrezgene);Acc:497217]	PCDHA6	protocadherin alpha-3-like	PAIP2
OG0000240	1	5	2	1	5	2	19	EXPANSION	ENSGALG00010001402	nucleoporin 42 [Source:NCBI gene (formerly Entrezgene);Acc:420614]	NUP42	nucleoporin 42	NUP42
OG0000247	2	3	2	1	0	6	18	CONTRACTION	ENSGALG00010003777
OG0000407	6	1	1	4	0	1	14	CONTRACTION	ENSGALG00010028908			olfactory receptor family 4 subfamily S member 2
OG0000479	1	4	2	1	2	1	14	EXPANSION	ENSGALG00010004985			sulfotransferase family cytosolic 2B member 1-like
OG0000526	2	2	3	2	0	3	14	CONTRACTION	ENSGALG00010021446	homeobox B8 [Source:NCBI gene (formerly Entrezgene);Acc:395737]	HOXB8	homeobox B8
OG0000670	1	2	2	1	4	1	13	EXPANSION	ENSGALG00010007851	avian beta-defensin 7 [Source:NCBI gene (formerly Entrezgene);Acc:407777]	AvBD7	avian beta-defensin 7
OG0000926	1	1	1	1	4	2	11	EXPANSION	ENSGALG00010001145	tripartite motif containing 36 [Source:HGNC Symbol;Acc:HGNC:16280]	TRIM36	tripartite motif containing 36
OG0000939	1	2	2	1	2	1	11	EXPANSION	ENSGALG00010007394
OG0000940	1	2	2	1	2	1	11	EXPANSION	ENSGALG00010025598
OG0000942	1	2	2	1	2	1	11	EXPANSION	ENSGALG00010003227	PLAC8 like 1 [Source:NCBI gene (formerly Entrezgene);Acc:770777]	PLAC8L1	PLAC8 like 1
OG0000959	1	2	2	1	2	1	11	EXPANSION	ENSGALG00010013350				GYS2
OG0000971	1	2	1	1	2	2	11	EXPANSION	ENSGALG00010001831	colony stimulating factor 2 receptor alpha subunit [Source:NCBI gene (formerly Entrezgene);Acc:418666]	CSF2RA	colony stimulating factor 2 receptor alpha subunit	CSF2RA
OG0000986	0	0	6	0	4	1	11	EXPANSION	ENSGALG00010001804
OG0000997	2	2	2	1	0	2	10	CONTRACTION	ENSGALG00010007372
OG0001001	1	2	1	1	2	2	10	EXPANSION	ENSGALG00010013201	glycogen synthase 2 [Source:HGNC Symbol;Acc:HGNC:4707]	GYS2	glycogen synthase 2
OG0001033	1	1	1	1	4	1	10	EXPANSION	ENSGALG00010001237	maternal embryonic leucine zipper kinase [Source:NCBI gene (formerly Entrezgene);Acc:428391]	MELK	maternal embryonic leucine zipper kinase
OG0001039	1	2	2	1	2	1	10	EXPANSION	ENSGALG00010005720	collagen type XXV alpha 1 chain [Source:HGNC Symbol;Acc:HGNC:18603]	COL25A1	collagen type XXV alpha 1 chain
OG0001046	1	1	1	1	2	3	10	EXPANSION	ENSGALG00010022468	myosin binding protein C3 [Source:NCBI gene (formerly Entrezgene);Acc:396013]	MYBPC3	myosin binding protein C3
OG0001054	1	2	1	2	2	1	10	EXPANSION	ENSGALG00010013940	UPF3A regulator of nonsense mediated mRNA decay [Source:HGNC Symbol;Acc:HGNC:20332]	UPF3A	UPF3A regulator of nonsense mediated mRNA decay
OG0001060	1	1	1	1	2	2	10	EXPANSION	ENSGALG00010007513			polypeptide N-acetylgalactosaminyltransferase 12
OG0001066	1	1	1	2	2	1	10	EXPANSION	ENSGALG00010024729	forkhead box M1 [Source:NCBI gene (formerly Entrezgene);Acc:430534]	FOXM1	forkhead box M1	CBLN1
OG0001067	1	1	1	1	2	3	10	EXPANSION	ENSGALG00010025667	taste 2 receptor member 40 [Source:NCBI gene (formerly Entrezgene);Acc:101749182]	TAS2R40	taste 2 receptor member 40	CHKA
OG0001072	1	2	1	2	2	1	10	EXPANSION	ENSGALG00010001497	leucine, glutamate and lysine rich 1 [Source:HGNC Symbol;Acc:HGNC:33765]	LEKR1	leucine, glutamate and lysine rich 1
OG0001077	2	2	2	2	0	1	10	CONTRACTION	ENSGALG00010001707
OG0001084	1	2	1	2	2	1	10	EXPANSION	ENSGALG00010021404	ubiquinol-cytochrome c reductase complex assembly factor 1 [Source:NCBI gene (formerly Entrezgene);Acc:419139]	UQCC1	ubiquinol-cytochrome c reductase complex assembly factor 1	CYP11A1
OG0001085	1	2	1	1	2	2	10	EXPANSION	ENSGALG00010017403	integrin subunit alpha 11 [Source:HGNC Symbol;Acc:HGNC:6136]	ITGA11	integrin subunit alpha 11	LOC422926
OG0001100	1	1	1	1	2	2	9	EXPANSION	ENSGALG00010007425			arylsulfatase A
OG0001109	1	1	1	1	2	2	9	EXPANSION	ENSGALG00010005843	G protein-coupled receptor 12 [Source:HGNC Symbol;Acc:HGNC:4466]	GPR12	G protein-coupled receptor 12	GPR12
OG0001179	1	1	1	1	2	2	9	EXPANSION	ENSGALG00010021194	cytochrome P450 family 11 subfamily A member 1 [Source:NCBI gene (formerly Entrezgene);Acc:414838]	CYP11A1	cytochrome P450 family 11 subfamily A member 1
OG0001213	1	1	1	2	2	1	9	EXPANSION	ENSGALG00010008336	poly(A) binding protein interacting protein 2B [Source:NCBI gene (formerly Entrezgene);Acc:416187]	PAIP2B	poly(A) binding protein interacting protein 2B
OG0001222	1	1	1	1	2	2	9	EXPANSION	ENSGALG00010020700	methylenetetrahydrofolate dehydrogenase (NADP+ dependent) 2, methenyltetrahydrofolate cyclohydrolase [Source:NCBI gene (formerly Entrezgene);Acc:426126]	MTHFD2	methylenetetrahydrofolate dehydrogenase (NADP+ dependent) 2, methenyltetrahydrofolate cyclohydrolase	IMPDH2
OG0001251	1	1	2	1	2	1	9	EXPANSION	ENSGALG00010017698			ADAM metallopeptidase domain 32
OG0001263	1	1	1	1	2	2	9	EXPANSION	ENSGALG00010020638	inosine monophosphate dehydrogenase 2 [Source:NCBI gene (formerly Entrezgene);Acc:416058]	IMPDH2	inosine monophosphate dehydrogenase 2
OG0001275	1	1	1	1	2	2	9	EXPANSION	ENSGALG00010025635		CHKA	choline kinase alpha
OG0001284	1	1	2	1	2	1	9	EXPANSION	ENSGALG00010006651
OG0001305	0	1	1	1	2	1	9	EXPANSION	ENSGALG00010021516	serine and arginine rich splicing factor 5 [Source:NCBI gene (formerly Entrezgene);Acc:423258]	SRSF5	serine and arginine rich splicing factor 5	HOXB8
OG0001330	2	1	2	1	0	2	8	CONTRACTION	ENSGALG00010000561			cytochrome c oxidase subunit 8A
OG0001339	1	0	0	1	2	1	8	EXPANSION	-
OG0001344	1	1	1	1	3	1	8	EXPANSION	ENSGALG00010006058			coiled-coil domain-containing protein 81-like
OG0001470	1	1	2	1	2	1	8	EXPANSION	ENSGALG00010003822
OG0001507	1	1	1	1	2	2	8	EXPANSION	ENSGALG00010001144	cyclin dependent kinase inhibitor 2B [Source:NCBI gene (formerly Entrezgene);Acc:395076]	CDKN2B	cyclin dependent kinase inhibitor 2B	CDKN2B
OG0001854	1	1	1	2	2	1	8	EXPANSION	ENSGALG00010024173	cerebellin 1 precursor [Source:HGNC Symbol;Acc:HGNC:1543]	CBLN1	cerebellin 1 precursor
OG0001918	1	1	2	1	2	1	8	EXPANSION	ENSGALG00010006860	INSM transcriptional repressor 2 [Source:HGNC Symbol;Acc:HGNC:17539]	INSM2	INSM transcriptional repressor 2
OG0001919	1	0	1	1	2	2	8	EXPANSION	ENSGALG00010003205			avian tenascin X
OG0002132	0	1	1	1	2	1	8	EXPANSION	ENSGALG00010025057	sterol carrier protein 2 [Source:NCBI gene (formerly Entrezgene);Acc:396550]	SCP2	sterol carrier protein 2	FOXM1
OG0003754	2	0	0	2	0	2	7	CONTRACTION	-
OG0010483	1	1	1	0	2	1	7	EXPANSION	ENSGALG00010021104	internexin neuronal intermediate filament protein alpha [Source:HGNC Symbol;Acc:HGNC:6057]	INA
OG0011295	0	1	0	1	2	1	7	EXPANSION	-
OG0011299	0	1	1	0	2	2	7	EXPANSION	ENSGALG00010017378			uncharacterized LOC422926
OG0011300	0	0	1	1	2	1	7	EXPANSION	ENSGALG00010023594
OG0011739	1	1	0	1	2	1	6	EXPANSION	-
OG0013029	0	1	1	1	2	1	6	EXPANSION	ENSGALG00010027870	HCLS1 associated protein X-1 [Source:HGNC Symbol;Acc:HGNC:16915]	HAX1	HCLS1 associated protein X-1
OG0014206	0	0	1	0	2	1	4	EXPANSION	ENSGALG00010027945	DC-STAMP domain containing 2 [Source:HGNC Symbol;Acc:HGNC:26562]	DCST2	DC-STAMP domain containing 2
