# Supplementary material for: A new haplotype-resolved turkey genome to enable turkey genetics and genomics research
Source: Gigascience. 2023 Jul 21;12:giad051. doi: 10.1093/gigascience/giad051 (PMC10360393; doi:10.1093/gigascience/giad051)
Supplement: giad051_Supplemental_Files [file giad051_supplemental_files.zip › SupplementaryFile5.xlsx]

## Sheet: Description
Supplementary file 4: Structural variation between parent haplotypes	Corresponding tabs
Each type of structural variation is presented in the according table	Copygains, copyloss, duplications, translocations, invertedtranslocations, tandemduplications, inversions
Large_SVs>10kb	Structural variation larger than 10kb
Large_SVs_CDS	Structural variation larger than 10kb affecting coding sequence

## Sheet: Copygain
Chr	POS	ID	REF	ALT	QUAL	END	Length_Parent1	Chr_Parent2	Start_Parent2	End_Parent2	Length_Parent2	Parent	CSQ
1_RagTag	90410418	CPG334	N	<CPG>	PASS	90503805	93387	ChrB=1_RagTag	90060561	90247614	187053	Parent=SYN73	CSQ=CPG|intergenic_variant|MODIFIER||ENSMGAG00010008124|Transcript|ENSMGAT00010018622|lncRNA||||||||||||-1||||tmp4.gtf.gz|,CPG|splice_polypyrimidine_tract_variant&non_coding_transcript_exon_variant&intron_variant|LOW||ENSMGAG00010008553|Transcript|ENSMGAT00010019623|lncRNA|2-3/3|1-2/2||||||||||1||||tmp4.gtf.gz|,CPG|splice_polypyrimidine_tract_variant&non_coding_transcript_exon_variant&intron_vari…
1_RagTag	126178793	CPG402	N	<CPG>	PASS	126240714	61921	ChrB=1_RagTag	125887813	126011427	123614	Parent=SYN85	CSQ=CPG|splice_polypyrimidine_tract_variant&coding_sequence_variant&5_prime_UTR_variant&intron_variant|LOW||ENSMGAG00010008374|Transcript|ENSMGAT00010019225|protein_coding|1-3/9|1-3/8||||||||||1||||tmp4.gtf.gz|
1_RagTag	67048231	CPG299	N	<CPG>	PASS	67109482	61251	ChrB=1_RagTag	67529163	67651072	121909	Parent=SYN59	CSQ=CPG|intergenic_variant|MODIFIER||ENSMGAG00010002600|Transcript|ENSMGAT00010006139|protein_coding||||||||||||1||||tmp4.gtf.gz|,CPG|splice_polypyrimidine_tract_variant&non_coding_transcript_exon_variant&intron_variant|LOW||ENSMGAG00010005001|Transcript|ENSMGAT00010011569|lncRNA|2-4/4|1-3/3||||||||||1||||tmp4.gtf.gz|,CPG|intergenic_variant|MODIFIER||ENSMGAG00010005005|Transcript|ENSMGAT000100115…
7_RagTag	31336880	CPG1651	N	<CPG>	PASS	31396507	59627	ChrB=7_RagTag	30709955	30829360	119405	Parent=SYN255	CSQ=CPG|intron_variant|MODIFIER||ENSMGAG00010001100|Transcript|ENSMGAT00010002627|protein_coding||1/16||||||||||-1||||tmp4.gtf.gz|,CPG|intergenic_variant|MODIFIER||ENSMGAG00010001119|Transcript|ENSMGAT00010002641|protein_coding||||||||||||-1||||tmp4.gtf.gz|
1_RagTag	44034708	CPG261	N	<CPG>	PASS	44090045	55337	ChrB=1_RagTag	44200950	44312164	111214	Parent=SYN50	CSQ=CPG|intron_variant&non_coding_transcript_variant|MODIFIER||ENSMGAG00010006596|Transcript|ENSMGAT00010015268|lncRNA||1/1||||||||||1||||tmp4.gtf.gz|,CPG|splice_polypyrimidine_tract_variant&non_coding_transcript_exon_variant&intron_variant|LOW||ENSMGAG00010006885|Transcript|ENSMGAT00010015899|lncRNA|3-4/4|2-3/3||||||||||-1||||tmp4.gtf.gz|
10_RagTag	1462130	CPG4	N	<CPG>	PASS	1514663	52533	ChrB=10_RagTag	1909317	2014509	105192	Parent=SYN2	CSQ=CPG|intergenic_variant|MODIFIER||||||||||||||||||||||
31_RagTag	398898	CPG985	N	<CPG>	PASS	451395	52497	ChrB=31_RagTag	477900	583246	105346	Parent=SYN167	CSQ=CPG|intergenic_variant|MODIFIER||ENSMGAG00010014914|Transcript|ENSMGAT00010033486|protein_coding||||||||||||1||||tmp4.gtf.gz|,CPG|intergenic_variant|MODIFIER||ENSMGAG00010014914|Transcript|ENSMGAT00010033495|protein_coding||||||||||||1||||tmp4.gtf.gz|,CPG|intergenic_variant|MODIFIER||ENSMGAG00010014936|Transcript|ENSMGAT00010033523|protein_coding||||||||||||1||||tmp4.gtf.gz|,CPG|intergenic_va…
1_RagTag	90407825	CPG333	N	<CPG>	PASS	90460120	52295	ChrB=1_RagTag	90003999	90110260	106261	Parent=SYN73	CSQ=CPG|upstream_gene_variant|MODIFIER||ENSMGAG00010008121|Transcript|ENSMGAT00010018613|lncRNA|||||||||||4737|-1||||tmp4.gtf.gz|,CPG|intergenic_variant|MODIFIER||ENSMGAG00010008124|Transcript|ENSMGAT00010018622|lncRNA||||||||||||-1||||tmp4.gtf.gz|,CPG|splice_polypyrimidine_tract_variant&non_coding_transcript_exon_variant&intron_variant|LOW||ENSMGAG00010008553|Transcript|ENSMGAT00010019623|lncRNA…
1_RagTag	186555057	CPG539	N	<CPG>	PASS	186605940	50883	ChrB=1_RagTag	186626579	186731549	104970	Parent=SYN111	CSQ=CPG|intron_variant|MODIFIER||ENSMGAG00010015993|Transcript|ENSMGAT00010035850|protein_coding||11/11||||||||||1||||tmp4.gtf.gz|
1_RagTag	186588586	CPG540	N	<CPG>	PASS	186632905	44319	ChrB=1_RagTag	186714199	186803013	88814	Parent=SYN111	CSQ=CPG|intron_variant|MODIFIER||ENSMGAG00010015993|Transcript|ENSMGAT00010035850|protein_coding||11/11||||||||||1||||tmp4.gtf.gz|
3_RagTag	85691686	CPG1258	N	<CPG>	PASS	85726362	34676	ChrB=3_RagTag	91016524	91090783	74259	Parent=TRANS336	CSQ=CPG|intergenic_variant|MODIFIER||||||||||||||||||||||
4_RagTag	1880210	CPG1303	N	<CPG>	PASS	1913204	32994	ChrB=4_RagTag	2688592	2754600	66008	Parent=SYN209	CSQ=CPG|splice_polypyrimidine_tract_variant&coding_sequence_variant&3_prime_UTR_variant&intron_variant|LOW||ENSMGAG00010001507|Transcript|ENSMGAT00010003471|protein_coding|13-15/15|12-14/14||||||||||1||||tmp4.gtf.gz|,CPG|splice_polypyrimidine_tract_variant&coding_sequence_variant&3_prime_UTR_variant&intron_variant|LOW||ENSMGAG00010001507|Transcript|ENSMGAT00010003506|protein_coding|13-16/16|12-15…
2_RagTag	110108305	CPG954	N	<CPG>	PASS	110134509	26204	ChrB=2_RagTag	110085979	110138285	52306	Parent=SYN161	CSQ=CPG|intergenic_variant|MODIFIER||||||||||||||||||||||
1_RagTag	115813321	CPG381	N	<CPG>	PASS	115833834	20513	ChrB=1_RagTag	115583332	115624748	41416	Parent=SYN81	CSQ=CPG|splice_polypyrimidine_tract_variant&coding_sequence_variant&5_prime_UTR_variant&intron_variant|LOW||ENSMGAG00010002241|Transcript|ENSMGAT00010005291|protein_coding|1-14/31|1-13/30|||?-1748|?-1549|?-517|||||-1||||tmp4.gtf.gz|
4_RagTag	60173705	CPG1385	N	<CPG>	PASS	60193916	20211	ChrB=4_RagTag	60498682	60539109	40427	Parent=SYN223	CSQ=CPG|splice_polypyrimidine_tract_variant&coding_sequence_variant&3_prime_UTR_variant&intron_variant|LOW||ENSMGAG00010000616|Transcript|ENSMGAT00010001488|protein_coding|17-18/18|16-17/17||||||||||1||||tmp4.gtf.gz|,CPG|splice_polypyrimidine_tract_variant&coding_sequence_variant&3_prime_UTR_variant&intron_variant|LOW||ENSMGAG00010000616|Transcript|ENSMGAT00010001500|protein_coding|19-20/20|18-19…
15_RagTag	2983398	CPG137	N	<CPG>	PASS	3001640	18242	ChrB=15_RagTag	3036831	3073292	36461	Parent=SYN27	CSQ=CPG|5_prime_UTR_variant&intron_variant|MODIFIER||ENSMGAG00010015712|Transcript|ENSMGAT00010035237|protein_coding|1/11|1/10||||||||||-1||||tmp4.gtf.gz|,CPG|splice_polypyrimidine_tract_variant&coding_sequence_variant&3_prime_UTR_variant&intron_variant|LOW||ENSMGAG00010015752|Transcript|ENSMGAT00010035309|protein_coding|3-9/9|2-8/8||||||||||-1||||tmp4.gtf.gz|,CPG|splice_polypyrimidine_tract_vari…
17_RagTag	13348534	CPG180	N	<CPG>	PASS	13361543	13009	ChrB=26_RagTag	6584233	6514444	-69789	Parent=INVTR707	CSQ=CPG|intergenic_variant|MODIFIER||ENSMGAG00010010933|Transcript|ENSMGAT00010024819|protein_coding||||||||||||-1||||tmp4.gtf.gz|,CPG|upstream_gene_variant|MODIFIER||ENSMGAG00010012413|Transcript|ENSMGAT00010028127|protein_coding|||||||||||403|-1||||tmp4.gtf.gz|,CPG|upstream_gene_variant|MODIFIER||ENSMGAG00010012837|Transcript|ENSMGAT00010028967|lncRNA|||||||||||845|-1||||tmp4.gtf.gz|
3_RagTag	85939440	CPG1262	N	<CPG>	PASS	85948841	9401	ChrB=3_RagTag	91314871	91333759	18888	Parent=TRANS336	CSQ=CPG|intergenic_variant|MODIFIER||||||||||||||||||||||
11_RagTag	2611756	CPG46	N	<CPG>	PASS	2619297	7541	ChrB=11_RagTag	2517673	2537755	20082	Parent=SYN14	CSQ=CPG|intergenic_variant|MODIFIER||||||||||||||||||||||
5_RagTag	51947319	CPG1488	N	<CPG>	PASS	51948218	899	ChrB=5_RagTag	51016028	51017819	1791	Parent=SYN240	CSQ=CPG|downstream_gene_variant|MODIFIER||ENSMGAG00010003301|Transcript|ENSMGAT00010007806|protein_coding|||||||||||3902|1||||tmp4.gtf.gz|,CPG|upstream_gene_variant|MODIFIER||ENSMGAG00010003327|Transcript|ENSMGAT00010007843|protein_coding|||||||||||1397|1||||tmp4.gtf.gz|
3_RagTag	93768418	CPG1289	N	<CPG>	PASS	93768899	481	ChrB=3_RagTag	95640811	95646494	5683	Parent=SYN204	CSQ=CPG|intergenic_variant|MODIFIER||||||||||||||||||||||
1_RagTag	152888469	CPG468	N	<CPG>	PASS	152888942	473	ChrB=1_RagTag	152552030	152568966	16936	Parent=SYN97	CSQ=CPG|intergenic_variant|MODIFIER||||||||||||||||||||||
5_RagTag	386610	CPG1418	N	<CPG>	PASS	386940	330	ChrB=5_RagTag	180137	181116	979	Parent=SYN225	CSQ=CPG|intergenic_variant|MODIFIER||||||||||||||||||||||
34_RagTag	508408	CPG1112	N	<CPG>	PASS	508734	326	ChrB=34_RagTag	698660	699770	1110	Parent=SYN177	CSQ=CPG|intron_variant|MODIFIER||ENSMGAG00010009139|Transcript|ENSMGAT00010020916|protein_coding||8/11||||||||||1||||tmp4.gtf.gz|,CPG|intron_variant|MODIFIER||ENSMGAG00010009139|Transcript|ENSMGAT00010020965|protein_coding||9/21||||||||||1||||tmp4.gtf.gz|,CPG|intron_variant|MODIFIER||ENSMGAG00010009139|Transcript|ENSMGAT00010020991|protein_coding||9/21||||||||||1||||tmp4.gtf.gz|
6_RagTag	51780242	CPG1584	N	<CPG>	PASS	51780531	289	ChrB=15_RagTag	10390	9610	-780	Parent=INVTR870	CSQ=CPG|intergenic_variant|MODIFIER||||||||||||||||||||||
29_RagTag	392276	CPG767	N	<CPG>	PASS	392482	206	ChrB=29_RagTag	990193	995908	5715	Parent=TRANS326	CSQ=CPG|intron_variant|MODIFIER||ENSMGAG00010012168|Transcript|ENSMGAT00010027622|protein_coding||1/3||||||||||1||||tmp4.gtf.gz|,CPG|downstream_gene_variant|MODIFIER||ENSMGAG00010012197|Transcript|ENSMGAT00010027673|protein_coding|||||||||||3587|-1||||tmp4.gtf.gz|
3_RagTag	49215425	CPG1208	N	<CPG>	PASS	49215569	144	ChrB=3_RagTag	49231042	49231996	954	Parent=SYN185	CSQ=CPG|intergenic_variant|MODIFIER||||||||||||||||||||||
24_RagTag	3554331	CPG668	N	<CPG>	PASS	3554471	140	ChrB=24_RagTag	3485629	3485961	332	Parent=SYN126	CSQ=CPG|intron_variant|MODIFIER||ENSMGAG00010015212|Transcript|ENSMGAT00010034106|protein_coding||5/13||||||||||1||||tmp4.gtf.gz|,CPG|intron_variant|MODIFIER||ENSMGAG00010015212|Transcript|ENSMGAT00010034122|protein_coding||6/14||||||||||1||||tmp4.gtf.gz|
1_RagTag	113862307	CPG370	N	<CPG>	PASS	113862418	111	ChrB=1_RagTag	113590085	113592770	2685	Parent=SYN76	CSQ=CPG|downstream_gene_variant|MODIFIER||ENSMGAG00010002663|Transcript|ENSMGAT00010006286|protein_coding|||||||||||3183|-1||||tmp4.gtf.gz|,CPG|downstream_gene_variant|MODIFIER||ENSMGAG00010002663|Transcript|ENSMGAT00010006320|protein_coding|||||||||||3183|-1||||tmp4.gtf.gz|,CPG|downstream_gene_variant|MODIFIER||ENSMGAG00010004406|Transcript|ENSMGAT00010010337|lncRNA|||||||||||4517|1||||tmp4.gtf.…
1_RagTag	114304187	CPG371	N	<CPG>	PASS	114304272	85	ChrB=1_RagTag	114108327	114108574	247	Parent=SYN79	CSQ=CPG|3_prime_UTR_variant|MODIFIER||ENSMGAG00010002882|Transcript|ENSMGAT00010006835|protein_coding|31/31||||3880-3964|||||||-1||||tmp4.gtf.gz|
24_RagTag	3359680	CPG646	N	<CPG>	PASS	3359712	32	ChrB=24_RagTag	3290926	3291026	100	Parent=SYN126	CSQ=CPG|intron_variant|MODIFIER||ENSMGAG00010017698|Transcript|ENSMGAT00010040142|protein_coding||10/14||||||||||1||||tmp4.gtf.gz|,CPG|intron_variant|MODIFIER||ENSMGAG00010017698|Transcript|ENSMGAT00010040192|protein_coding||11/17||||||||||1||||tmp4.gtf.gz|,CPG|intron_variant|MODIFIER||ENSMGAG00010017698|Transcript|ENSMGAT00010040220|protein_coding||10/15||||||||||1||||tmp4.gtf.gz|,CPG|downstream…
34_RagTag	346219	CPG1110	N	<CPG>	PASS	346247	28	ChrB=34_RagTag	536475	536644	169	Parent=SYN177	CSQ=CPG|intergenic_variant|MODIFIER||||||||||||||||||||||
5_RagTag	8829815	CPG1435	N	<CPG>	PASS	8829838	23	ChrB=5_RagTag	8326313	8326362	49	Parent=SYN231	CSQ=CPG|intron_variant|MODIFIER||ENSMGAG00010021360|Transcript|ENSMGAT00010047803|protein_coding||6/6||||||||||1||||tmp4.gtf.gz|,CPG|downstream_gene_variant|MODIFIER||ENSMGAG00010021377|Transcript|ENSMGAT00010047858|protein_coding|||||||||||3895|-1||||tmp4.gtf.gz|,CPG|downstream_gene_variant|MODIFIER||ENSMGAG00010021377|Transcript|ENSMGAT00010047865|protein_coding|||||||||||3895|-1||||tmp4.gtf.gz…
23_RagTag	4993856	CPG624	N	<CPG>	PASS	4993873	17	ChrB=23_RagTag	5002269	5002334	65	Parent=SYN125	CSQ=CPG|intron_variant|MODIFIER||ENSMGAG00010019520|Transcript|ENSMGAT00010043741|protein_coding||1/8||||||||||-1||||tmp4.gtf.gz|,CPG|intron_variant|MODIFIER||ENSMGAG00010019520|Transcript|ENSMGAT00010043772|protein_coding||3/9||||||||||-1||||tmp4.gtf.gz|,CPG|intron_variant|MODIFIER||ENSMGAG00010019520|Transcript|ENSMGAT00010043798|protein_coding||1/7||||||||||-1||||tmp4.gtf.gz|
24_RagTag	1788825	CPG633	N	<CPG>	PASS	1788839	14	ChrB=24_RagTag	1715401	1715453	52	Parent=SYN126	CSQ=CPG|upstream_gene_variant|MODIFIER||ENSMGAG00010016486|Transcript|ENSMGAT00010036910|protein_coding|||||||||||396|-1||||tmp4.gtf.gz|,CPG|upstream_gene_variant|MODIFIER||ENSMGAG00010016486|Transcript|ENSMGAT00010036916|protein_coding|||||||||||396|-1||||tmp4.gtf.gz|,CPG|downstream_gene_variant|MODIFIER||ENSMGAG00010016498|Transcript|ENSMGAT00010036934|protein_coding|||||||||||371|-1||||tmp4.gt…
Z_RagTag	34723968	CPG1775	N	<CPG>	PASS	34723982	14	ChrB=Z_RagTag	33934757	33934821	64	Parent=SYN272	CSQ=CPG|intergenic_variant|MODIFIER||||||||||||||||||||||
7_RagTag	35619279	CPG1660	N	<CPG>	PASS	35619292	13	ChrB=7_RagTag	35136666	35136729	63	Parent=SYN256	CSQ=CPG|downstream_gene_variant|MODIFIER||ENSMGAG00010001374|Transcript|ENSMGAT00010003195|lncRNA|||||||||||4237|1||||tmp4.gtf.gz|,CPG|downstream_gene_variant|MODIFIER||ENSMGAG00010001374|Transcript|ENSMGAT00010003199|lncRNA|||||||||||4553|1||||tmp4.gtf.gz|,CPG|downstream_gene_variant|MODIFIER||ENSMGAG00010001374|Transcript|ENSMGAT00010003210|lncRNA|||||||||||4237|1||||tmp4.gtf.gz|,CPG|downstream…
2_RagTag	109682710	CPG952	N	<CPG>	PASS	109682718	8	ChrB=2_RagTag	109673625	109674777	1152	Parent=SYN159	CSQ=CPG|intergenic_variant|MODIFIER||||||||||||||||||||||
34_RagTag	135759	CPG1099	N	<CPG>	PASS	135767	8	ChrB=34_RagTag	128886	128937	51	Parent=SYN176	CSQ=CPG|upstream_gene_variant|MODIFIER||ENSMGAG00010009456|Transcript|ENSMGAT00010021598|protein_coding|||||||||||3699|-1||||tmp4.gtf.gz|,CPG|upstream_gene_variant|MODIFIER||ENSMGAG00010009456|Transcript|ENSMGAT00010021615|protein_coding|||||||||||4032|-1||||tmp4.gtf.gz|,CPG|upstream_gene_variant|MODIFIER||ENSMGAG00010009456|Transcript|ENSMGAT00010021629|protein_coding|||||||||||3376|-1||||tmp4.g…
10_RagTag	7633074	CPG11	N	<CPG>	PASS	7633079	5	ChrB=10_RagTag	8305676	8307984	2308	Parent=SYN10	CSQ=CPG|non_coding_transcript_exon_variant|MODIFIER||ENSMGAG00010014798|Transcript|ENSMGAT00010033191|lncRNA|1/7||||72-76|||||||1||||tmp4.gtf.gz|,CPG|non_coding_transcript_exon_variant|MODIFIER||ENSMGAG00010014798|Transcript|ENSMGAT00010033201|lncRNA|1/3||||72-76|||||||1||||tmp4.gtf.gz|,CPG|non_coding_transcript_exon_variant|MODIFIER||ENSMGAG00010014798|Transcript|ENSMGAT00010033206|lncRNA|1/5|||…

## Sheet: Copyloss
Chr	POS	ID	REF	ALT	QUAL	END	Length_Parent1	Chr_Parent2	Start_Parent2	End_Parent2	Length_Parent2	Parent	CSQ
29_RagTag	227605	CPL761	N	<CPL>	PASS	473954	246349	ChrB=29_RagTag	1150973	1158270	7297	Parent=TRANS325	CSQ=CPL|intergenic_variant|MODIFIER||ENSMGAG00010012159|Transcript|ENSMGAT00010027595|protein_coding||||||||||||-1||||tmp4.gtf.gz|,CPL|splice_polypyrimidine_tract_variant&coding_sequence_variant&5_prime_UTR_variant&intron_variant|LOW||ENSMGAG00010012168|Transcript|ENSMGAT00010027622|protein_coding|1-3/4|1-3/3||||||||||1||||tmp4.gtf.gz|,CPL|coding_sequence_variant&5_prime_UTR_variant&intron_varian…
3_RagTag	45512385	CPL1204	N	<CPL>	PASS	45715434	203049	ChrB=3_RagTag	45681446	45724763	43317	Parent=SYN185	CSQ=CPL|downstream_gene_variant|MODIFIER||ENSMGAG00010005930|Transcript|ENSMGAT00010013777|protein_coding|||||||||||1424|1||||tmp4.gtf.gz|,CPL|downstream_gene_variant|MODIFIER||ENSMGAG00010005930|Transcript|ENSMGAT00010013790|protein_coding|||||||||||1424|1||||tmp4.gtf.gz|,CPL|downstream_gene_variant|MODIFIER||ENSMGAG00010005930|Transcript|ENSMGAT00010013803|protein_coding|||||||||||1424|1||||tmp…
1_RagTag	75115497	CPL310	N	<CPL>	PASS	75315381	199884	ChrB=1_RagTag	75414142	75361236	-52906	Parent=INV293	CSQ=CPL|splice_polypyrimidine_tract_variant&coding_sequence_variant&3_prime_UTR_variant&intron_variant|LOW||ENSMGAG00010021119|Transcript|ENSMGAT00010047197|protein_coding|3-6/6|2-5/5||||||||||1||||tmp4.gtf.gz|,CPL|intergenic_variant|MODIFIER||ENSMGAG00010023262|Transcript|ENSMGAT00010052025|lncRNA||||||||||||-1||||tmp4.gtf.gz|,CPL|intergenic_variant|MODIFIER||ENSMGAG00010023262|Transcript|ENSMGA…
3_RagTag	64523087	CPL1234	N	<CPL>	PASS	64669688	146601	ChrB=3_RagTag	64495888	64543249	47361	Parent=SYN189	CSQ=CPL|intergenic_variant|MODIFIER||||||||||||||||||||||
6_RagTag	25603047	CPL1524	N	<CPL>	PASS	25736511	133464	ChrB=6_RagTag	25564948	25608098	43150	Parent=SYN245	CSQ=CPL|intergenic_variant|MODIFIER||||||||||||||||||||||
1_RagTag	142271534	CPL442	N	<CPL>	PASS	142391792	120258	ChrB=1_RagTag	141934948	141994899	59951	Parent=SYN90	CSQ=CPL|intergenic_variant|MODIFIER||||||||||||||||||||||
1_RagTag	91623073	CPL337	N	<CPL>	PASS	91728357	105284	ChrB=1_RagTag	91407625	91440162	32537	Parent=SYN74	CSQ=CPL|intergenic_variant|MODIFIER||ENSMGAG00010004083|Transcript|ENSMGAT00010009503|protein_coding||||||||||||1||||tmp4.gtf.gz|
3_RagTag	64420191	CPL1233	N	<CPL>	PASS	64517278	97087	ChrB=3_RagTag	64441583	64490074	48491	Parent=SYN189	CSQ=CPL|intergenic_variant|MODIFIER||||||||||||||||||||||
12_RagTag	45344	CPL72	N	<CPL>	PASS	126634	81290	ChrB=12_RagTag	176054	209432	33378	Parent=SYN16	CSQ=CPL|intergenic_variant|MODIFIER||||||||||||||||||||||
6_RagTag	25511485	CPL1523	N	<CPL>	PASS	25591681	80196	ChrB=6_RagTag	25513519	25553578	40059	Parent=SYN245	CSQ=CPL|intergenic_variant|MODIFIER||||||||||||||||||||||
4_RagTag	28390	CPL1301	N	<CPL>	PASS	90160	61770	ChrB=4_RagTag	908725	917148	8423	Parent=TRANS340	CSQ=CPL|intergenic_variant|MODIFIER||||||||||||||||||||||
Z_RagTag	72645484	CPL1815	N	<CPL>	PASS	72686125	40641	ChrB=Z_RagTag	75857277	75860579	3302	Parent=TRANS359	CSQ=CPL|intergenic_variant|MODIFIER||ENSMGAG00010007863|Transcript|ENSMGAT00010018015|protein_coding||||||||||||1||||tmp4.gtf.gz|
2_RagTag	11022298	CPL822	N	<CPL>	PASS	11062734	40436	ChrB=2_RagTag	11018911	11039132	20221	Parent=SYN148	CSQ=CPL|splice_polypyrimidine_tract_variant&non_coding_transcript_exon_variant&intron_variant|LOW||ENSMGAG00010019631|Transcript|ENSMGAT00010043948|lncRNA|1-5/11|1-5/10||||||||||-1||||tmp4.gtf.gz|,CPL|splice_polypyrimidine_tract_variant&non_coding_transcript_exon_variant&intron_variant|LOW||ENSMGAG00010019631|Transcript|ENSMGAT00010043958|lncRNA|4-7/10|3-7/9||||||||||-1||||tmp4.gtf.gz|,CPL|intron…
2_RagTag	100963688	CPL937	N	<CPL>	PASS	100998381	34693	ChrB=2_RagTag	100950367	100952682	2315	Parent=SYN156	CSQ=CPL|intergenic_variant|MODIFIER||||||||||||||||||||||
4_RagTag	2701973	CPL1310	N	<CPL>	PASS	2734706	32733	ChrB=4_RagTag	3551138	3554978	3840	Parent=SYN209	CSQ=CPL|intergenic_variant|MODIFIER||ENSMGAG00010004249|Transcript|ENSMGAT00010009970|lncRNA||||||||||||1||||tmp4.gtf.gz|,CPL|intergenic_variant|MODIFIER||ENSMGAG00010004249|Transcript|ENSMGAT00010009993|lncRNA||||||||||||1||||tmp4.gtf.gz|,CPL|non_coding_transcript_exon_variant&intron_variant|MODIFIER||ENSMGAG00010004249|Transcript|ENSMGAT00010010006|lncRNA|1/2|1/1||||||||||1||||tmp4.gtf.gz|,CPL|…
1_RagTag	74607004	CPL309	N	<CPL>	PASS	74639023	32019	ChrB=1_RagTag	75901354	75890529	-10825	Parent=INV293	CSQ=CPL|downstream_gene_variant|MODIFIER||ENSMGAG00010023221|Transcript|ENSMGAT00010051936|lncRNA|||||||||||1805|-1||||tmp4.gtf.gz|
7_RagTag	9825333	CPL1616	N	<CPL>	PASS	9856069	30736	ChrB=7_RagTag	9255888	9261302	5414	Parent=SYN255	CSQ=CPL|intergenic_variant|MODIFIER||||||||||||||||||||||
2_RagTag	110077260	CPL953	N	<CPL>	PASS	110106654	29394	ChrB=2_RagTag	110069907	110084331	14424	Parent=SYN161	CSQ=CPL|intergenic_variant|MODIFIER||||||||||||||||||||||
1_RagTag	181940945	CPL525	N	<CPL>	PASS	181968735	27790	ChrB=1_RagTag	182012386	182026256	13870	Parent=SYN106	CSQ=CPL|intron_variant|MODIFIER||ENSMGAG00010020856|Transcript|ENSMGAT00010046603|protein_coding||2/7||||||||||1||||tmp4.gtf.gz|,CPL|intron_variant|MODIFIER||ENSMGAG00010020856|Transcript|ENSMGAT00010046610|protein_coding||1/7||||||||||1||||tmp4.gtf.gz|,CPL|intron_variant|MODIFIER||ENSMGAG00010020856|Transcript|ENSMGAT00010046615|protein_coding||1/6||||||||||1||||tmp4.gtf.gz|
29_RagTag	398144	CPL768	N	<CPL>	PASS	425902	27758	ChrB=29_RagTag	1001687	1007606	5919	Parent=TRANS326	CSQ=CPL|splice_polypyrimidine_tract_variant&coding_sequence_variant&intron_variant|LOW||ENSMGAG00010012168|Transcript|ENSMGAT00010027622|protein_coding|2/4|1-2/3||||||||||1||||tmp4.gtf.gz|,CPL|upstream_gene_variant|MODIFIER||ENSMGAG00010012197|Transcript|ENSMGAT00010027673|protein_coding|||||||||||425|-1||||tmp4.gtf.gz|
21_RagTag	123734	CPL599	N	<CPL>	PASS	151130	27396	ChrB=21_RagTag	1453	1575	122	Parent=SYN120	CSQ=CPL|3_prime_UTR_variant&intron_variant|MODIFIER||ENSMGAG00010020230|Transcript|ENSMGAT00010045170|protein_coding|1/2|1/1|||6095-?|||||||1||||tmp4.gtf.gz|,CPL|intergenic_variant|MODIFIER||ENSMGAG00010020239|Transcript|ENSMGAT00010045186|protein_coding||||||||||||-1||||tmp4.gtf.gz|,CPL|intergenic_variant|MODIFIER||ENSMGAG00010020239|Transcript|ENSMGAT00010045199|protein_coding||||||||||||-1||||…
Z_RagTag	20280359	CPL1751	N	<CPL>	PASS	20302017	21658	ChrB=Z_RagTag	20199097	20209965	10868	Parent=SYN269	CSQ=CPL|intron_variant|MODIFIER||ENSMGAG00010011307|Transcript|ENSMGAT00010025675|protein_coding||1/1||||||||||-1||||tmp4.gtf.gz|
3_RagTag	51563431	CPL1213	N	<CPL>	PASS	51584703	21272	ChrB=3_RagTag	51579190	51585478	6288	Parent=SYN185	CSQ=CPL|intergenic_variant|MODIFIER||||||||||||||||||||||
4_RagTag	74468	CPL1302	N	<CPL>	PASS	95396	20928	ChrB=4_RagTag	118260	121946	3686	Parent=SYN206	CSQ=CPL|intergenic_variant|MODIFIER||||||||||||||||||||||
27_RagTag	1564247	CPL721	N	<CPL>	PASS	1585029	20782	ChrB=27_RagTag	1612696	1612927	231	Parent=SYN134	CSQ=CPL|splice_polypyrimidine_tract_variant&5_prime_UTR_variant&intron_variant|LOW||ENSMGAG00010014022|Transcript|ENSMGAT00010031577|protein_coding|1-2/5|1-2/4||||||||||-1||||tmp4.gtf.gz|,CPL|intergenic_variant|MODIFIER||ENSMGAG00010014050|Transcript|ENSMGAT00010031640|protein_coding||||||||||||1||||tmp4.gtf.gz|,CPL|splice_polypyrimidine_tract_variant&coding_sequence_variant&5_prime_UTR_variant&3…
1_RagTag	195162560	CPL570	N	<CPL>	PASS	195180106	17546	ChrB=1_RagTag	195435226	195436460	1234	Parent=SYN114	CSQ=CPL|upstream_gene_variant|MODIFIER||ENSMGAG00010015288|Transcript|ENSMGAT00010034262|protein_coding|||||||||||1223|-1||||tmp4.gtf.gz|,CPL|intron_variant|MODIFIER||ENSMGAG00010015288|Transcript|ENSMGAT00010034277|protein_coding||2/14||||||||||-1||||tmp4.gtf.gz|,CPL|intron_variant|MODIFIER||ENSMGAG00010015288|Transcript|ENSMGAT00010034290|protein_coding||1/13||||||||||-1||||tmp4.gtf.gz|
2_RagTag	101007237	CPL938	N	<CPL>	PASS	101024738	17501	ChrB=2_RagTag	100961326	100963231	1905	Parent=SYN156	CSQ=CPL|intergenic_variant|MODIFIER||||||||||||||||||||||
11_RagTag	17922902	CPL65	N	<CPL>	PASS	17938459	15557	ChrB=11_RagTag	17868704	17873176	4472	Parent=SYN15	CSQ=CPL|intron_variant|MODIFIER||ENSMGAG00010020741|Transcript|ENSMGAT00010046353|protein_coding||9/12||||||||||-1||||tmp4.gtf.gz|,CPL|intron_variant|MODIFIER||ENSMGAG00010020741|Transcript|ENSMGAT00010046428|protein_coding||10/13||||||||||-1||||tmp4.gtf.gz|,CPL|intron_variant|MODIFIER||ENSMGAG00010020741|Transcript|ENSMGAT00010046501|protein_coding||10/13||||||||||-1||||tmp4.gtf.gz|,CPL|intron_v…
Z_RagTag	28342262	CPL1764	N	<CPL>	PASS	28355640	13378	ChrB=Z_RagTag	27541253	27546756	5503	Parent=SYN271	CSQ=CPL|intergenic_variant|MODIFIER||||||||||||||||||||||
15_RagTag	1030902	CPL125	N	<CPL>	PASS	1043442	12540	ChrB=15_RagTag	1052141	1053606	1465	Parent=SYN24	CSQ=CPL|coding_sequence_variant&5_prime_UTR_variant&intron_variant|MODIFIER||ENSMGAG00010018679|Transcript|ENSMGAT00010041987|protein_coding|1/3|1/2||||||||||-1||||tmp4.gtf.gz|,CPL|splice_polypyrimidine_tract_variant&coding_sequence_variant&3_prime_UTR_variant&intron_variant|LOW||ENSMGAG00010018692|Transcript|ENSMGAT00010042013|protein_coding|1-2/2|1/1|||1235-?|1036-?|346-?|||||1||||tmp4.gtf.gz|	ENSMGAG00010018679
27_RagTag	1819158	CPL724	N	<CPL>	PASS	1829174	10016	ChrB=27_RagTag	1847058	1849550	2492	Parent=SYN134	CSQ=CPL|upstream_gene_variant|MODIFIER||ENSMGAG00010014638|Transcript|ENSMGAT00010032861|protein_coding|||||||||||3237|-1||||tmp4.gtf.gz|,CPL|upstream_gene_variant|MODIFIER||ENSMGAG00010014638|Transcript|ENSMGAT00010032876|protein_coding|||||||||||3237|-1||||tmp4.gtf.gz|,CPL|upstream_gene_variant|MODIFIER||ENSMGAG00010014638|Transcript|ENSMGAT00010032890|protein_coding|||||||||||3294|-1||||tmp4.g…
2_RagTag	40587354	CPL855	N	<CPL>	PASS	40596061	8707	ChrB=2_RagTag	40570496	40571665	1169	Parent=SYN151	CSQ=CPL|non_coding_transcript_exon_variant|MODIFIER||ENSMGAG00010021910|Transcript|ENSMGAT00010048972|lncRNA|1/1||||?-110|||||||1||||tmp4.gtf.gz|
3_RagTag	38514218	CPL1194	N	<CPL>	PASS	38520917	6699	ChrB=3_RagTag	38671259	38671264	5	Parent=SYN185	CSQ=CPL|intergenic_variant|MODIFIER||||||||||||||||||||||
1_RagTag	98682136	CPL342	N	<CPL>	PASS	98688797	6661	ChrB=1_RagTag	98401937	98401942	5	Parent=SYN75	CSQ=CPL|intergenic_variant|MODIFIER||ENSMGAG00010019047|Transcript|ENSMGAT00010042749|lncRNA||||||||||||1||||tmp4.gtf.gz|
1_RagTag	24379601	CPL242	N	<CPL>	PASS	24386255	6654	ChrB=1_RagTag	24497350	24497355	5	Parent=SYN50	CSQ=CPL|intron_variant|MODIFIER||ENSMGAG00010002005|Transcript|ENSMGAT00010004657|protein_coding||2/12||||||||||1||||tmp4.gtf.gz|
2_RagTag	94957782	CPL931	N	<CPL>	PASS	94964436	6654	ChrB=2_RagTag	94940710	94940715	5	Parent=SYN156	CSQ=CPL|intergenic_variant|MODIFIER||ENSMGAG00010000539|Transcript|ENSMGAT00010001290|protein_coding||||||||||||1||||tmp4.gtf.gz|,CPL|intergenic_variant|MODIFIER||ENSMGAG00010000539|Transcript|ENSMGAT00010001297|protein_coding||||||||||||1||||tmp4.gtf.gz|,CPL|upstream_gene_variant|MODIFIER||ENSMGAG00010017833|Transcript|ENSMGAT00010040034|lncRNA|||||||||||178|-1||||tmp4.gtf.gz|
3_RagTag	86028336	CPL1264	N	<CPL>	PASS	86034979	6643	ChrB=3_RagTag	91412938	91412943	5	Parent=TRANS336	CSQ=CPL|intergenic_variant|MODIFIER||||||||||||||||||||||
2_RagTag	40580993	CPL854	N	<CPL>	PASS	40586531	5538	ChrB=2_RagTag	40569165	40569671	506	Parent=SYN151	CSQ=CPL|downstream_gene_variant|MODIFIER||ENSMGAG00010015960|Transcript|ENSMGAT00010035774|protein_coding|||||||||||1736|1||||tmp4.gtf.gz|,CPL|downstream_gene_variant|MODIFIER||ENSMGAG00010015960|Transcript|ENSMGAT00010035811|protein_coding|||||||||||1736|1||||tmp4.gtf.gz|,CPL|downstream_gene_variant|MODIFIER||ENSMGAG00010021907|Transcript|ENSMGAT00010048968|lncRNA|||||||||||118|1||||tmp4.gtf.gz|
2_RagTag	58424395	CPL872	N	<CPL>	PASS	58429114	4719	ChrB=2_RagTag	58393456	58395292	1836	Parent=SYN151	CSQ=CPL|intergenic_variant|MODIFIER||||||||||||||||||||||
8_RagTag	30977053	CPL1691	N	<CPL>	PASS	30981473	4420	ChrB=8_RagTag	42175300	42175673	373	Parent=SYN264	CSQ=CPL|upstream_gene_variant|MODIFIER||ENSMGAG00010008838|Transcript|ENSMGAT00010020287|protein_coding|||||||||||2442|1||||tmp4.gtf.gz|,CPL|upstream_gene_variant|MODIFIER||ENSMGAG00010010486|Transcript|ENSMGAT00010023842|protein_coding|||||||||||1152|1||||tmp4.gtf.gz|
1_RagTag	181718773	CPL524	N	<CPL>	PASS	181722513	3740	ChrB=1_RagTag	181794713	181794718	5	Parent=SYN106	CSQ=CPL|intergenic_variant|MODIFIER||||||||||||||||||||||
1_RagTag	64211958	CPL285	N	<CPL>	PASS	64215218	3260	ChrB=1_RagTag	64612594	64613674	1080	Parent=SYN53	CSQ=CPL|downstream_gene_variant|MODIFIER||ENSMGAG00010005235|Transcript|ENSMGAT00010012179|lncRNA|||||||||||4587|1||||tmp4.gtf.gz|,CPL|downstream_gene_variant|MODIFIER||ENSMGAG00010005235|Transcript|ENSMGAT00010012211|lncRNA|||||||||||4587|1||||tmp4.gtf.gz|,CPL|downstream_gene_variant|MODIFIER||ENSMGAG00010005235|Transcript|ENSMGAT00010012218|lncRNA|||||||||||4587|1||||tmp4.gtf.gz|
4_RagTag	6366372	CPL1323	N	<CPL>	PASS	6369021	2649	ChrB=4_RagTag	7208435	7208441	6	Parent=SYN216	CSQ=CPL|intergenic_variant|MODIFIER||||||||||||||||||||||
1_RagTag	82865632	CPL316	N	<CPL>	PASS	82868189	2557	ChrB=1_RagTag	83007810	83008586	776	Parent=SYN67	CSQ=CPL|upstream_gene_variant|MODIFIER||ENSMGAG00010004402|Transcript|ENSMGAT00010010343|protein_coding|||||||||||1124|-1||||tmp4.gtf.gz|,CPL|downstream_gene_variant|MODIFIER||ENSMGAG00010004430|Transcript|ENSMGAT00010010395|protein_coding|||||||||||511|-1||||tmp4.gtf.gz|
Z_RagTag	77743183	CPL1835	N	<CPL>	PASS	77745150	1967	ChrB=Z_RagTag	76644962	76644967	5	Parent=SYN288	CSQ=CPL|intron_variant|MODIFIER||ENSMGAG00010006015|Transcript|ENSMGAT00010013971|protein_coding||4/13||||||||||-1||||tmp4.gtf.gz|
1_RagTag	196667066	CPL585	N	<CPL>	PASS	196668233	1167	ChrB=1_RagTag	196920219	196920557	338	Parent=SYN118	CSQ=CPL|upstream_gene_variant|MODIFIER||ENSMGAG00010013979|Transcript|ENSMGAT00010031473|protein_coding|||||||||||968|1||||tmp4.gtf.gz|,CPL|intron_variant|MODIFIER||ENSMGAG00010013979|Transcript|ENSMGAT00010031479|protein_coding||1/4||||||||||1||||tmp4.gtf.gz|
29_RagTag	3399748	CPL793	N	<CPL>	PASS	3400308	560	ChrB=29_RagTag	4046487	4046687	200	Parent=SYN146	CSQ=CPL|intron_variant|MODIFIER||ENSMGAG00010010688|Transcript|ENSMGAT00010024227|protein_coding||2/2||||||||||1||||tmp4.gtf.gz|
31_RagTag	777312	CPL989	N	<CPL>	PASS	777869	557	ChrB=31_RagTag	985477	985713	236	Parent=SYN168	CSQ=CPL|intron_variant|MODIFIER||ENSMGAG00010014066|Transcript|ENSMGAT00010031677|protein_coding||1/13||||||||||1||||tmp4.gtf.gz|
34_RagTag	155716	CPL1103	N	<CPL>	PASS	156002	286	ChrB=34_RagTag	149704	149747	43	Parent=SYN176	CSQ=CPL|intron_variant|MODIFIER||ENSMGAG00010009535|Transcript|ENSMGAT00010021846|protein_coding||14/34||||||||||-1||||tmp4.gtf.gz|,CPL|intron_variant|MODIFIER||ENSMGAG00010009535|Transcript|ENSMGAT00010021889|protein_coding||15/34||||||||||-1||||tmp4.gtf.gz|,CPL|intron_variant|MODIFIER||ENSMGAG00010009535|Transcript|ENSMGAT00010021960|protein_coding||14/35||||||||||-1||||tmp4.gtf.gz|,CPL|intron_…
31_RagTag	1371830	CPL1006	N	<CPL>	PASS	1372115	285	ChrB=31_RagTag	1640572	1640702	130	Parent=SYN169	CSQ=CPL|intron_variant|MODIFIER||ENSMGAG00010018977|Transcript|ENSMGAT00010043063|protein_coding||3/26||||||||||-1||||tmp4.gtf.gz|,CPL|intron_variant|MODIFIER||ENSMGAG00010018977|Transcript|ENSMGAT00010043080|protein_coding||3/27||||||||||-1||||tmp4.gtf.gz|,CPL|downstream_gene_variant|MODIFIER||ENSMGAG00010019245|Transcript|ENSMGAT00010043107|protein_coding|||||||||||4555|-1||||tmp4.gtf.gz|
31_RagTag	360583	CPL984	N	<CPL>	PASS	360811	228	ChrB=31_RagTag	439605	439646	41	Parent=SYN167	CSQ=CPL|intron_variant|MODIFIER||ENSMGAG00010014175|Transcript|ENSMGAT00010031924|protein_coding||7/14||||||||||-1||||tmp4.gtf.gz|
17_RagTag	12748250	CPL171	N	<CPL>	PASS	12748464	214	ChrB=17_RagTag	12821922	12821979	57	Parent=SYN30	CSQ=CPL|intron_variant|MODIFIER||ENSMGAG00010013998|Transcript|ENSMGAT00010031519|protein_coding||3/5||||||||||-1||||tmp4.gtf.gz|
24_RagTag	3384896	CPL650	N	<CPL>	PASS	3385073	177	ChrB=24_RagTag	3302880	3302915	35	Parent=SYN126	CSQ=CPL|splice_polypyrimidine_tract_variant&intron_variant&non_coding_transcript_variant|LOW||ENSMGAG00010018018|Transcript|ENSMGAT00010040556|pseudogene||13/21||||||||||1||||tmp4.gtf.gz|
1_RagTag	194935301	CPL566	N	<CPL>	PASS	194935413	112	ChrB=1_RagTag	195200548	195200570	22	Parent=SYN114	CSQ=CPL|intron_variant|MODIFIER||ENSMGAG00010017645|Transcript|ENSMGAT00010039609|protein_coding||5/15||||||||||1||||tmp4.gtf.gz|
30_RagTag	1516659	CPL957	N	<CPL>	PASS	1516754	95	ChrB=30_RagTag	1366467	1366475	8	Parent=SYN165	CSQ=CPL|downstream_gene_variant|MODIFIER||ENSMGAG00010019828|Transcript|ENSMGAT00010044364|protein_coding|||||||||||2996|-1||||tmp4.gtf.gz|,CPL|intron_variant|MODIFIER||ENSMGAG00010019828|Transcript|ENSMGAT00010044377|protein_coding||10/10||||||||||-1||||tmp4.gtf.gz|,CPL|intron_variant|MODIFIER||ENSMGAG00010019828|Transcript|ENSMGAT00010044384|protein_coding||10/10||||||||||-1||||tmp4.gtf.gz|,CPL…
29_RagTag	4499603	CPL796	N	<CPL>	PASS	4499667	64	ChrB=29_RagTag	5153193	5153223	30	Parent=SYN146	CSQ=CPL|upstream_gene_variant|MODIFIER||ENSMGAG00010008505|Transcript|ENSMGAT00010019544|protein_coding|||||||||||1248|-1||||tmp4.gtf.gz|,CPL|intron_variant|MODIFIER||ENSMGAG00010008505|Transcript|ENSMGAT00010019551|protein_coding||2/18||||||||||-1||||tmp4.gtf.gz|,CPL|intron_variant|MODIFIER||ENSMGAG00010008505|Transcript|ENSMGAT00010019568|protein_coding||1/18||||||||||-1||||tmp4.gtf.gz|,CPL|int…
18_RagTag	11720	CPL186	N	<CPL>	PASS	11777	57	ChrB=18_RagTag	14429	14442	13	Parent=SYN37	CSQ=CPL|upstream_gene_variant|MODIFIER||ENSMGAG00010012050|Transcript|ENSMGAT00010027385|protein_coding|||||||||||934|1||||tmp4.gtf.gz|,CPL|upstream_gene_variant|MODIFIER||ENSMGAG00010012050|Transcript|ENSMGAT00010027396|protein_coding|||||||||||787|1||||tmp4.gtf.gz|,CPL|upstream_gene_variant|MODIFIER||ENSMGAG00010012050|Transcript|ENSMGAT00010027409|protein_coding|||||||||||787|1||||tmp4.gtf.gz|…
26_RagTag	2027828	CPL687	N	<CPL>	PASS	2027877	49	ChrB=26_RagTag	2036712	2036719	7	Parent=SYN129	CSQ=CPL|intron_variant|MODIFIER||ENSMGAG00010006657|Transcript|ENSMGAT00010015382|protein_coding||2/8||||||||||1||||tmp4.gtf.gz|,CPL|intron_variant|MODIFIER||ENSMGAG00010006657|Transcript|ENSMGAT00010015402|protein_coding||1/6||||||||||1||||tmp4.gtf.gz|,CPL|intron_variant|MODIFIER||ENSMGAG00010006657|Transcript|ENSMGAT00010015461|protein_coding||2/8||||||||||1||||tmp4.gtf.gz|,CPL|intron_variant|M…

## Sheet: Duplication
Chr	POS	ID	REF	ALT	QUAL	END	Length_Parent1	Chr_Parent2	Start_Parent2	End_Parent2	Length_Parent2	Parent	DupType	CSQ
29_RagTag	49	DUP506	N	<DUP>	PASS	426817	426768	ChrB=29_RagTag	675030	1026573	351543	Parent=.	DupType=copyloss	CSQ=duplication|transcript_amplification|HIGH||ENSMGAG00010008084|Transcript|ENSMGAT00010018551|protein_coding||||||||||||-1||||tmp4.gtf.gz|,duplication|transcript_amplification|HIGH||ENSMGAG00010008110|Transcript|ENSMGAT00010018608|protein_coding||||||||||||1||||tmp4.gtf.gz|,duplication|transcript_amplification|HIGH||ENSMGAG00010008110|Transcript|ENSMGAT00010018627|protein_coding||||||||||||1|||…
3_RagTag	70089652	DUP544	N	<DUP>	PASS	70328366	238714	ChrB=3_RagTag	90465021	90609229	144208	Parent=.	DupType=copygain	CSQ=duplication|transcript_amplification|HIGH||ENSMGAG00010015696|Transcript|ENSMGAT00010035183|protein_coding||||||||||||-1||||tmp4.gtf.gz|,duplication|transcript_amplification|HIGH||ENSMGAG00010015790|Transcript|ENSMGAT00010035406|protein_coding||||||||||||1||||tmp4.gtf.gz|,duplication|transcript_amplification|HIGH||ENSMGAG00010015790|Transcript|ENSMGAT00010035435|protein_coding||||||||||||1|||…
29_RagTag	49	DUP505	N	<DUP>	PASS	234889	234840	ChrB=29_RagTag	675030	1158270	483240	Parent=.	DupType=copyloss	CSQ=duplication|transcript_amplification|HIGH||ENSMGAG00010008084|Transcript|ENSMGAT00010018551|protein_coding||||||||||||-1||||tmp4.gtf.gz|,duplication|transcript_amplification|HIGH||ENSMGAG00010008110|Transcript|ENSMGAT00010018608|protein_coding||||||||||||1||||tmp4.gtf.gz|,duplication|transcript_amplification|HIGH||ENSMGAG00010008110|Transcript|ENSMGAT00010018627|protein_coding||||||||||||1|||…
1_RagTag	126122559	DUP456	N	<DUP>	PASS	126236412	113853	ChrB=1_RagTag	125714810	125829192	114382	Parent=.	DupType=copygain	CSQ=duplication|upstream_gene_variant|MODIFIER||ENSMGAG00010008374|Transcript|ENSMGAT00010019225|protein_coding|||||||||||1598|1||||tmp4.gtf.gz|
3_RagTag	69705164	DUP543	N	<DUP>	PASS	69817683	112519	ChrB=3_RagTag	90321143	90429906	108763	Parent=.	DupType=copygain	CSQ=duplication|intergenic_variant|MODIFIER||||||||||||||||||||||
3_RagTag	54374053	DUP538	N	<DUP>	PASS	54485693	111640	ChrB=3_RagTag	89824520	89936668	112148	Parent=.	DupType=copygain	CSQ=duplication|upstream_gene_variant|MODIFIER||ENSMGAG00010002356|Transcript|ENSMGAT00010005566|pseudogene|||||||||||943|-1||||tmp4.gtf.gz|,duplication|splice_polypyrimidine_tract_variant&5_prime_UTR_variant&intron_variant|LOW||ENSMGAG00010002402|Transcript|ENSMGAT00010005703|protein_coding|1-2/20|1-2/19||||||||||1||||tmp4.gtf.gz|,duplication|5_prime_UTR_variant&intron_variant|MODIFIER||ENSMGAG0…
4_RagTag	14332932	DUP565	N	<DUP>	PASS	14443451	110519	ChrB=4_RagTag	521754	632456	110702	Parent=.	DupType=copygain	CSQ=duplication|splice_polypyrimidine_tract_variant&coding_sequence_variant&3_prime_UTR_variant&intron_variant|LOW||ENSMGAG00010002221|Transcript|ENSMGAT00010005233|protein_coding|2-10/10|1-9/9||||||||||1||||tmp4.gtf.gz|,duplication|splice_polypyrimidine_tract_variant&coding_sequence_variant&3_prime_UTR_variant&intron_variant|LOW||ENSMGAG00010002221|Transcript|ENSMGAT00010005244|protein_coding|2-…
3_RagTag	82747754	DUP546	N	<DUP>	PASS	82858168	110414	ChrB=3_RagTag	90849487	90959903	110416	Parent=.	DupType=copygain	CSQ=duplication|transcript_amplification|HIGH||ENSMGAG00010009728|Transcript|ENSMGAT00010022237|protein_coding||||||||||||1||||tmp4.gtf.gz|,duplication|transcript_amplification|HIGH||ENSMGAG00010009728|Transcript|ENSMGAT00010022242|protein_coding||||||||||||1||||tmp4.gtf.gz|,duplication|splice_polypyrimidine_tract_variant&coding_sequence_variant&5_prime_UTR_variant&3_prime_UTR_variant&intron_vari…
3_RagTag	52463500	DUP536	N	<DUP>	PASS	52572717	109217	ChrB=3_RagTag	89611639	89721324	109685	Parent=.	DupType=copygain	CSQ=duplication|splice_polypyrimidine_tract_variant&coding_sequence_variant&5_prime_UTR_variant&intron_variant|LOW||ENSMGAG00010002287|Transcript|ENSMGAT00010005416|protein_coding|1-18/21|1-18/20||||||||||-1||||tmp4.gtf.gz|,duplication|splice_polypyrimidine_tract_variant&coding_sequence_variant&5_prime_UTR_variant&intron_variant|LOW||ENSMGAG00010002287|Transcript|ENSMGAT00010005440|protein_coding…
5_RagTag	7180921	DUP570	N	<DUP>	PASS	7288950	108029	ChrB=5_RagTag	6962527	7057232	94705	Parent=.	DupType=copygain	CSQ=duplication|transcript_amplification|HIGH||ENSMGAG00010018444|Transcript|ENSMGAT00010041479|protein_coding||||||||||||-1||||tmp4.gtf.gz|,duplication|transcript_amplification|HIGH||ENSMGAG00010018482|Transcript|ENSMGAT00010041566|protein_coding||||||||||||1||||tmp4.gtf.gz|,duplication|splice_polypyrimidine_tract_variant&coding_sequence_variant&3_prime_UTR_variant&intron_variant|LOW||ENSMGAG000…
3_RagTag	53001931	DUP537	N	<DUP>	PASS	53104818	102887	ChrB=3_RagTag	89721474	89824351	102877	Parent=.	DupType=copygain	CSQ=duplication|splice_polypyrimidine_tract_variant&coding_sequence_variant&5_prime_UTR_variant&intron_variant|LOW||ENSMGAG00010002038|Transcript|ENSMGAT00010004726|protein_coding|1-4/22|1-4/21||||||||||1||||tmp4.gtf.gz|,duplication|splice_polypyrimidine_tract_variant&coding_sequence_variant&5_prime_UTR_variant&intron_variant|LOW||ENSMGAG00010002038|Transcript|ENSMGAT00010004736|protein_coding|1-…
4_RagTag	2232640	DUP558	N	<DUP>	PASS	2334790	102150	ChrB=4_RagTag	420924	521618	100694	Parent=.	DupType=copygain	CSQ=duplication|transcript_amplification|HIGH||ENSMGAG00010001917|Transcript|ENSMGAT00010004458|protein_coding||||||||||||1||||tmp4.gtf.gz|,duplication|transcript_amplification|HIGH||ENSMGAG00010001917|Transcript|ENSMGAT00010004466|protein_coding||||||||||||1||||tmp4.gtf.gz|,duplication|transcript_amplification|HIGH||ENSMGAG00010001937|Transcript|ENSMGAT00010004496|protein_coding||||||||||||-1|||…
3_RagTag	69360632	DUP542	N	<DUP>	PASS	69459752	99120	ChrB=3_RagTag	90215250	90321042	105792	Parent=.	DupType=copygain	CSQ=duplication|intergenic_variant|MODIFIER||||||||||||||||||||||
3_RagTag	55600619	DUP539	N	<DUP>	PASS	55698028	97409	ChrB=3_RagTag	89936769	90027580	90811	Parent=.	DupType=copygain	CSQ=duplication|splice_polypyrimidine_tract_variant&coding_sequence_variant&5_prime_UTR_variant&intron_variant|LOW||ENSMGAG00010002220|Transcript|ENSMGAT00010005245|protein_coding|1-3/20|1-3/19||||||||||-1||||tmp4.gtf.gz|,duplication|splice_polypyrimidine_tract_variant&coding_sequence_variant&5_prime_UTR_variant&intron_variant|LOW||ENSMGAG00010002220|Transcript|ENSMGAT00010005262|protein_coding|1…
4_RagTag	15995397	DUP567	N	<DUP>	PASS	16086921	91524	ChrB=4_RagTag	709199	800698	91499	Parent=.	DupType=copygain	CSQ=duplication|splice_polypyrimidine_tract_variant&coding_sequence_variant&intron_variant&feature_elongation|LOW||ENSMGAG00010000435|Transcript|ENSMGAT00010001026|protein_coding|7/11|6-7/10||||||||||1||||tmp4.gtf.gz|,duplication|splice_polypyrimidine_tract_variant&coding_sequence_variant&intron_variant&feature_elongation|LOW||ENSMGAG00010000435|Transcript|ENSMGAT00010001035|protein_coding|6/9|5-…
1_RagTag	576545	DUP711	N	<DUP>	PASS	659534	82989	ChrB=2_RagTag	110072351	110160426	88075	Parent=.	DupType=copyloss	CSQ=duplication|intergenic_variant|MODIFIER||||||||||||||||||||||
4_RagTag	15492660	DUP566	N	<DUP>	PASS	15569255	76595	ChrB=4_RagTag	632557	709098	76541	Parent=.	DupType=copygain	CSQ=duplication|upstream_gene_variant|MODIFIER||ENSMGAG00010001081|Transcript|ENSMGAT00010002557|protein_coding|||||||||||2058|-1||||tmp4.gtf.gz|,duplication|upstream_gene_variant|MODIFIER||ENSMGAG00010001081|Transcript|ENSMGAT00010002568|protein_coding|||||||||||2924|-1||||tmp4.gtf.gz|,duplication|upstream_gene_variant|MODIFIER||ENSMGAG00010001081|Transcript|ENSMGAT00010002576|protein_coding||||…
4_RagTag	1862159	DUP557	N	<DUP>	PASS	1938401	76242	ChrB=4_RagTag	344572	420823	76251	Parent=.	DupType=copygain	CSQ=duplication|splice_polypyrimidine_tract_variant&coding_sequence_variant&3_prime_UTR_variant&intron_variant|LOW||ENSMGAG00010001507|Transcript|ENSMGAT00010003471|protein_coding|7-15/15|6-14/14||||||||||1||||tmp4.gtf.gz|,duplication|splice_polypyrimidine_tract_variant&coding_sequence_variant&3_prime_UTR_variant&intron_variant|LOW||ENSMGAG00010001507|Transcript|ENSMGAT00010003506|protein_coding|…
1_RagTag	183861195	DUP476	N	<DUP>	PASS	183936979	75784	ChrB=1_RagTag	185634250	185710059	75809	Parent=.	DupType=copygain	CSQ=duplication|5_prime_UTR_variant&intron_variant|MODIFIER||ENSMGAG00010021090|Transcript|ENSMGAT00010047136|protein_coding|1/24|1/23||||||||||-1||||tmp4.gtf.gz|
Z_RagTag	71187921	DUP608	N	<DUP>	PASS	71263392	75471	ChrB=Z_RagTag	70312699	70388060	75361	Parent=.	DupType=copyloss	CSQ=duplication|transcript_amplification|HIGH||ENSMGAG00010016259|Transcript|ENSMGAT00010036431|protein_coding||||||||||||-1||||tmp4.gtf.gz|,duplication|upstream_gene_variant|MODIFIER||ENSMGAG00010017216|Transcript|ENSMGAT00010038650|protein_coding|||||||||||4297|-1||||tmp4.gtf.gz|,duplication|upstream_gene_variant|MODIFIER||ENSMGAG00010017216|Transcript|ENSMGAT00010038700|protein_coding|||||||||…
Z_RagTag	71166002	DUP607	N	<DUP>	PASS	71225812	59810	ChrB=Z_RagTag	71776676	71836549	59873	Parent=.	DupType=copygain	CSQ=duplication|transcript_amplification|HIGH||ENSMGAG00010016259|Transcript|ENSMGAT00010036431|protein_coding||||||||||||-1||||tmp4.gtf.gz|,duplication|transcript_amplification|HIGH||ENSMGAG00010017216|Transcript|ENSMGAT00010038650|protein_coding||||||||||||-1||||tmp4.gtf.gz|,duplication|transcript_amplification|HIGH||ENSMGAG00010017216|Transcript|ENSMGAT00010038700|protein_coding||||||||||||-1|…
5_RagTag	7664480	DUP571	N	<DUP>	PASS	7723949	59469	ChrB=5_RagTag	6691787	6751229	59442	Parent=.	DupType=copygain	CSQ=duplication|intergenic_variant|MODIFIER||||||||||||||||||||||
1_RagTag	196984197	DUP730	N	<DUP>	PASS	197043129	58932	ChrB=2_RagTag	110066581	110151684	85103	Parent=.	DupType=copyloss	CSQ=duplication|transcript_amplification|HIGH||ENSMGAG00010014318|Transcript|ENSMGAT00010032207|lncRNA||||||||||||1||||tmp4.gtf.gz|,duplication|splice_polypyrimidine_tract_variant&non_coding_transcript_exon_variant&intron_variant|LOW||ENSMGAG00010014322|Transcript|ENSMGAT00010032227|lncRNA|1-4/5|1-4/4||||||||||-1||||tmp4.gtf.gz|,duplication|splice_polypyrimidine_tract_variant&non_coding_transcrip…
10_RagTag	1	DUP375	N	<DUP>	PASS	56739	56738	ChrB=10_RagTag	376116	432866	56750	Parent=.	DupType=copygain	CSQ=duplication|transcript_amplification|HIGH||ENSMGAG00010009743|Transcript|ENSMGAT00010022295|protein_coding||||||||||||-1||||tmp4.gtf.gz|,duplication|transcript_amplification|HIGH||ENSMGAG00010009758|Transcript|ENSMGAT00010022312|protein_coding||||||||||||1||||tmp4.gtf.gz|,duplication|splice_polypyrimidine_tract_variant&coding_sequence_variant&5_prime_UTR_variant&intron_variant|LOW||ENSMGAG000…
10_RagTag	1	DUP374	N	<DUP>	PASS	56319	56318	ChrB=10_RagTag	178550	234870	56320	Parent=.	DupType=copygain	CSQ=duplication|transcript_amplification|HIGH||ENSMGAG00010009743|Transcript|ENSMGAT00010022295|protein_coding||||||||||||-1||||tmp4.gtf.gz|,duplication|transcript_amplification|HIGH||ENSMGAG00010009758|Transcript|ENSMGAT00010022312|protein_coding||||||||||||1||||tmp4.gtf.gz|,duplication|splice_polypyrimidine_tract_variant&coding_sequence_variant&5_prime_UTR_variant&intron_variant|LOW||ENSMGAG000…
21_RagTag	222184	DUP483	N	<DUP>	PASS	277872	55688	ChrB=21_RagTag	123580	179201	55621	Parent=.	DupType=copygain	CSQ=duplication|downstream_gene_variant|MODIFIER||ENSMGAG00010018709|Transcript|ENSMGAT00010042076|protein_coding|||||||||||524|1||||tmp4.gtf.gz|,duplication|transcript_amplification|HIGH||ENSMGAG00010020353|Transcript|ENSMGAT00010045467|protein_coding||||||||||||1||||tmp4.gtf.gz|,duplication|transcript_amplification|HIGH||ENSMGAG00010020353|Transcript|ENSMGAT00010045476|protein_coding|||||||||||…
1_RagTag	74402648	DUP441	N	<DUP>	PASS	74457602	54954	ChrB=1_RagTag	74897804	74952704	54900	Parent=.	DupType=copygain	CSQ=duplication|3_prime_UTR_variant|MODIFIER||ENSMGAG00010021088|Transcript|ENSMGAT00010047121|protein_coding|8/8||||1851-?|||||||-1||||tmp4.gtf.gz|,duplication|downstream_gene_variant|MODIFIER||ENSMGAG00010021088|Transcript|ENSMGAT00010047128|protein_coding|||||||||||258|-1||||tmp4.gtf.gz|,duplication|transcript_amplification|HIGH||ENSMGAG00010023218|Transcript|ENSMGAT00010051931|lncRNA|||||||||…
4_RagTag	25251	DUP816	N	<DUP>	PASS	79586	54335	ChrB=3_RagTag	25	54383	54358	Parent=.	DupType=copygain	CSQ=duplication|intergenic_variant|MODIFIER||||||||||||||||||||||
1_RagTag	66982240	DUP439	N	<DUP>	PASS	67036553	54313	ChrB=1_RagTag	67463348	67517656	54308	Parent=.	DupType=copygain	CSQ=duplication|transcript_amplification|HIGH||ENSMGAG00010005000|Transcript|ENSMGAT00010011560|lncRNA||||||||||||-1||||tmp4.gtf.gz|,duplication|non_coding_transcript_exon_variant&intron_variant|MODIFIER||ENSMGAG00010005001|Transcript|ENSMGAT00010011569|lncRNA|1/4|1/3||||||||||1||||tmp4.gtf.gz|
7_RagTag	31355330	DUP590	N	<DUP>	PASS	31405402	50072	ChrB=7_RagTag	30874691	30925835	51144	Parent=.	DupType=copygain	CSQ=duplication|5_prime_UTR_variant&intron_variant|MODIFIER||ENSMGAG00010001100|Transcript|ENSMGAT00010002627|protein_coding|1/17|1/16||||||||||-1||||tmp4.gtf.gz|,duplication|transcript_amplification|HIGH||ENSMGAG00010001119|Transcript|ENSMGAT00010002641|protein_coding||||||||||||-1||||tmp4.gtf.gz|
31_RagTag	407254	DUP524	N	<DUP>	PASS	456459	49205	ChrB=31_RagTag	615668	664921	49253	Parent=.	DupType=copygain	CSQ=duplication|3_prime_UTR_variant|MODIFIER||ENSMGAG00010014914|Transcript|ENSMGAT00010033486|protein_coding|10/10||||1762-?|||||||1||||tmp4.gtf.gz|,duplication|3_prime_UTR_variant|MODIFIER||ENSMGAG00010014914|Transcript|ENSMGAT00010033495|protein_coding|9/9||||2087-?|||||||1||||tmp4.gtf.gz|,duplication|transcript_amplification|HIGH||ENSMGAG00010014936|Transcript|ENSMGAT00010033523|protein_codin…
5_RagTag	7671277	DUP572	N	<DUP>	PASS	7720259	48982	ChrB=5_RagTag	7141445	7190393	48948	Parent=.	DupType=copygain	CSQ=duplication|intergenic_variant|MODIFIER||||||||||||||||||||||
14_RagTag	62760	DUP396	N	<DUP>	PASS	111710	48950	ChrB=14_RagTag	80538	129511	48973	Parent=.	DupType=copygain	CSQ=duplication|transcript_amplification|HIGH||ENSMGAG00010016177|Transcript|ENSMGAT00010036277|protein_coding||||||||||||-1||||tmp4.gtf.gz|,duplication|transcript_amplification|HIGH||ENSMGAG00010016192|Transcript|ENSMGAT00010036309|protein_coding||||||||||||1||||tmp4.gtf.gz|
1_RagTag	196961652	DUP729	N	<DUP>	PASS	197009960	48308	ChrB=2_RagTag	110112142	110160426	48284	Parent=.	DupType=copyloss	CSQ=duplication|transcript_amplification|HIGH||ENSMGAG00010014318|Transcript|ENSMGAT00010032207|lncRNA||||||||||||1||||tmp4.gtf.gz|,duplication|transcript_amplification|HIGH||ENSMGAG00010014322|Transcript|ENSMGAT00010032227|lncRNA||||||||||||-1||||tmp4.gtf.gz|,duplication|transcript_amplification|HIGH||ENSMGAG00010014322|Transcript|ENSMGAT00010032232|lncRNA||||||||||||-1||||tmp4.gtf.gz|,duplicati…
11_RagTag	20514	DUP675	N	<DUP>	PASS	67149	46635	ChrB=14_RagTag	5049	27860	22811	Parent=.	DupType=copyloss	CSQ=duplication|intergenic_variant|MODIFIER||||||||||||||||||||||
1_RagTag	44045219	DUP436	N	<DUP>	PASS	44090092	44873	ChrB=1_RagTag	44356260	44401144	44884	Parent=.	DupType=copygain	CSQ=duplication|intron_variant&non_coding_transcript_variant&feature_elongation|MODIFIER||ENSMGAG00010006596|Transcript|ENSMGAT00010015268|lncRNA||1/1||||||||||1||||tmp4.gtf.gz|,duplication|splice_polypyrimidine_tract_variant&non_coding_transcript_exon_variant&intron_variant&feature_elongation|LOW||ENSMGAG00010006885|Transcript|ENSMGAT00010015899|lncRNA|3-4/4|2-3/3|||?-973|||||||-1||||tmp4.gtf.gz|
22_RagTag	2064384	DUP487	N	<DUP>	PASS	2109253	44869	ChrB=22_RagTag	2108613	2144510	35897	Parent=.	DupType=copygain	CSQ=duplication|intergenic_variant|MODIFIER||||||||||||||||||||||
10_RagTag	2256415	DUP381	N	<DUP>	PASS	2301266	44851	ChrB=10_RagTag	2990607	3035708	45101	Parent=.	DupType=copygain	CSQ=duplication|intergenic_variant|MODIFIER||||||||||||||||||||||
22_RagTag	2064384	DUP486	N	<DUP>	PASS	2109092	44708	ChrB=22_RagTag	2176482	2222594	46112	Parent=.	DupType=copygain	CSQ=duplication|intergenic_variant|MODIFIER||||||||||||||||||||||
1_RagTag	85535414	DUP445	N	<DUP>	PASS	85579357	43943	ChrB=1_RagTag	87231384	87275636	44252	Parent=.	DupType=copyloss	CSQ=duplication|intergenic_variant|MODIFIER||||||||||||||||||||||
11_RagTag	20982	DUP676	N	<DUP>	PASS	62989	42007	ChrB=14_RagTag	332	23292	22960	Parent=.	DupType=copyloss	CSQ=duplication|intergenic_variant|MODIFIER||||||||||||||||||||||
1_RagTag	78107503	DUP442	N	<DUP>	PASS	78149197	41694	ChrB=1_RagTag	78374559	78416223	41664	Parent=.	DupType=copyloss	CSQ=duplication|intergenic_variant|MODIFIER||||||||||||||||||||||
5_RagTag	7682360	DUP574	N	<DUP>	PASS	7723971	41611	ChrB=5_RagTag	7057349	7098949	41600	Parent=.	DupType=copygain	CSQ=duplication|intergenic_variant|MODIFIER||||||||||||||||||||||
1_RagTag	78245316	DUP444	N	<DUP>	PASS	78286823	41507	ChrB=1_RagTag	78374559	78416041	41482	Parent=.	DupType=copyloss	CSQ=duplication|intergenic_variant|MODIFIER||||||||||||||||||||||
Z_RagTag	71320498	DUP610	N	<DUP>	PASS	71360633	40135	ChrB=Z_RagTag	70515454	70555588	40134	Parent=.	DupType=copygain	CSQ=duplication|transcript_amplification|HIGH||ENSMGAG00010017079|Transcript|ENSMGAT00010038262|protein_coding||||||||||||-1||||tmp4.gtf.gz|,duplication|transcript_amplification|HIGH||ENSMGAG00010017079|Transcript|ENSMGAT00010038271|protein_coding||||||||||||-1||||tmp4.gtf.gz|,duplication|transcript_amplification|HIGH||ENSMGAG00010017079|Transcript|ENSMGAT00010038275|protein_coding||||||||||||-1|…
5_RagTag	17917448	DUP578	N	<DUP>	PASS	17957580	40132	ChrB=5_RagTag	17038711	17049228	10517	Parent=.	DupType=copyloss	CSQ=duplication|upstream_gene_variant|MODIFIER||ENSMGAG00010011018|Transcript|ENSMGAT00010025001|protein_coding|||||||||||649|1||||tmp4.gtf.gz|,duplication|splice_polypyrimidine_tract_variant&coding_sequence_variant&3_prime_UTR_variant&intron_variant|LOW||ENSMGAG00010012395|Transcript|ENSMGAT00010028024|protein_coding|3-12/12|2-11/11||||||||||1||||tmp4.gtf.gz|,duplication|splice_polypyrimidine_tr…
17_RagTag	1510	DUP401	N	<DUP>	PASS	41269	39759	ChrB=17_RagTag	53488	96957	43469	Parent=.	DupType=copygain	CSQ=duplication|transcript_amplification|HIGH||ENSMGAG00010010993|Transcript|ENSMGAT00010024939|lncRNA||||||||||||1||||tmp4.gtf.gz|
14_RagTag	49631	DUP395	N	<DUP>	PASS	88643	39012	ChrB=14_RagTag	143388	182393	39005	Parent=.	DupType=copygain	CSQ=duplication|downstream_gene_variant|MODIFIER||ENSMGAG00010016177|Transcript|ENSMGAT00010036277|protein_coding|||||||||||358|-1||||tmp4.gtf.gz|
1_RagTag	61882521	DUP437	N	<DUP>	PASS	61921314	38793	ChrB=1_RagTag	62271962	62309812	37850	Parent=.	DupType=copygain	CSQ=duplication|transcript_amplification|HIGH||ENSMGAG00010004868|Transcript|ENSMGAT00010011295|lncRNA||||||||||||1||||tmp4.gtf.gz|,duplication|transcript_amplification|HIGH||ENSMGAG00010004872|Transcript|ENSMGAT00010011300|lncRNA||||||||||||-1||||tmp4.gtf.gz|
1_RagTag	78157249	DUP443	N	<DUP>	PASS	78195872	38623	ChrB=1_RagTag	78374559	78413106	38547	Parent=.	DupType=copyloss	CSQ=duplication|intergenic_variant|MODIFIER||||||||||||||||||||||
10_RagTag	2265968	DUP382	N	<DUP>	PASS	2304487	38519	ChrB=10_RagTag	2961815	3000816	39001	Parent=.	DupType=copygain	CSQ=duplication|intergenic_variant|MODIFIER||||||||||||||||||||||
1_RagTag	3128004	DUP435	N	<DUP>	PASS	3166476	38472	ChrB=1_RagTag	3132725	3170329	37604	Parent=.	DupType=copygain	CSQ=duplication|3_prime_UTR_variant|MODIFIER||ENSMGAG00010004359|Transcript|ENSMGAT00010010237|protein_coding|9/9||||2619-?|||||||-1||||tmp4.gtf.gz|,duplication|upstream_gene_variant|MODIFIER||ENSMGAG00010006914|Transcript|ENSMGAT00010015981|protein_coding|||||||||||1756|-1||||tmp4.gtf.gz|,duplication|upstream_gene_variant|MODIFIER||ENSMGAG00010006914|Transcript|ENSMGAT00010016000|protein_coding|…
13_RagTag	3768	DUP392	N	<DUP>	PASS	42211	38443	ChrB=13_RagTag	105995	144445	38450	Parent=.	DupType=copygain	CSQ=duplication|transcript_amplification|HIGH||ENSMGAG00010014430|Transcript|ENSMGAT00010032459|protein_coding||||||||||||-1||||tmp4.gtf.gz|,duplication|transcript_amplification|HIGH||ENSMGAG00010014430|Transcript|ENSMGAT00010032480|protein_coding||||||||||||-1||||tmp4.gtf.gz|,duplication|transcript_amplification|HIGH||ENSMGAG00010014430|Transcript|ENSMGAT00010032487|protein_coding||||||||||||-1|…
4_RagTag	42480	DUP817	N	<DUP>	PASS	79971	37491	ChrB=3_RagTag	55187	92662	37475	Parent=.	DupType=copygain	CSQ=duplication|intergenic_variant|MODIFIER||||||||||||||||||||||
13_RagTag	1	DUP391	N	<DUP>	PASS	37400	37399	ChrB=13_RagTag	185455	222872	37417	Parent=.	DupType=copygain	CSQ=duplication|transcript_amplification|HIGH||ENSMGAG00010014430|Transcript|ENSMGAT00010032459|protein_coding||||||||||||-1||||tmp4.gtf.gz|,duplication|transcript_amplification|HIGH||ENSMGAG00010014430|Transcript|ENSMGAT00010032480|protein_coding||||||||||||-1||||tmp4.gtf.gz|,duplication|transcript_amplification|HIGH||ENSMGAG00010014430|Transcript|ENSMGAT00010032487|protein_coding||||||||||||-1|…
Z_RagTag	35085008	DUP603	N	<DUP>	PASS	35122338	37330	ChrB=Z_RagTag	34274709	34312723	38014	Parent=.	DupType=copygain	CSQ=duplication|transcript_amplification|HIGH||ENSMGAG00010015480|Transcript|ENSMGAT00010034685|protein_coding||||||||||||-1||||tmp4.gtf.gz|,duplication|upstream_gene_variant|MODIFIER||ENSMGAG00010015505|Transcript|ENSMGAT00010034744|protein_coding|||||||||||3029|-1||||tmp4.gtf.gz|,duplication|transcript_amplification|HIGH||ENSMGAG00010015558|Transcript|ENSMGAT00010034863|protein_coding||||||||||…
Z_RagTag	70904181	DUP606	N	<DUP>	PASS	70941254	37073	ChrB=Z_RagTag	70273957	70311177	37220	Parent=.	DupType=copyloss	CSQ=duplication|intergenic_variant|MODIFIER||||||||||||||||||||||
1_RagTag	122723804	DUP453	N	<DUP>	PASS	122760262	36458	ChrB=1_RagTag	122420338	122457081	36743	Parent=.	DupType=copyloss	CSQ=duplication|intergenic_variant|MODIFIER||||||||||||||||||||||
14_RagTag	49631	DUP394	N	<DUP>	PASS	85637	36006	ChrB=14_RagTag	104782	140305	35523	Parent=.	DupType=copygain	CSQ=duplication|downstream_gene_variant|MODIFIER||ENSMGAG00010016177|Transcript|ENSMGAT00010036277|protein_coding|||||||||||3364|-1||||tmp4.gtf.gz|
22_RagTag	2062567	DUP485	N	<DUP>	PASS	2097625	35058	ChrB=22_RagTag	2144088	2211442	67354	Parent=.	DupType=copygain	CSQ=duplication|intergenic_variant|MODIFIER||||||||||||||||||||||
11_RagTag	65757	DUP680	N	<DUP>	PASS	100456	34699	ChrB=4_RagTag	882467	917144	34677	Parent=.	DupType=copyloss	CSQ=duplication|intergenic_variant|MODIFIER||||||||||||||||||||||
1_RagTag	122858694	DUP454	N	<DUP>	PASS	122892601	33907	ChrB=1_RagTag	122420338	122454514	34176	Parent=.	DupType=copyloss	CSQ=duplication|splice_polypyrimidine_tract_variant&coding_sequence_variant&5_prime_UTR_variant&3_prime_UTR_variant&intron_variant|LOW||ENSMGAG00010003757|Transcript|ENSMGAT00010008754|protein_coding|3-5/5|2-4/4||||||||||1||||tmp4.gtf.gz|
4_RagTag	129734	DUP821	N	<DUP>	PASS	162734	33000	ChrB=8_RagTag	11400616	11421397	20781	Parent=.	DupType=copygain	CSQ=duplication|intergenic_variant|MODIFIER||||||||||||||||||||||
1_RagTag	163076677	DUP473	N	<DUP>	PASS	163109192	32515	ChrB=1_RagTag	163014992	163047513	32521	Parent=.	DupType=copygain	CSQ=duplication|intergenic_variant|MODIFIER||||||||||||||||||||||
1_RagTag	163076684	DUP474	N	<DUP>	PASS	163109138	32454	ChrB=1_RagTag	162954056	162986509	32453	Parent=.	DupType=copygain	CSQ=duplication|intergenic_variant|MODIFIER||||||||||||||||||||||
5_RagTag	22382459	DUP584	N	<DUP>	PASS	22414412	31953	ChrB=5_RagTag	21413980	21446048	32068	Parent=.	DupType=copyloss	CSQ=duplication|intergenic_variant|MODIFIER||||||||||||||||||||||
17_RagTag	13308812	DUP706	N	<DUP>	PASS	13340112	31300	ChrB=23_RagTag	6829441	6860760	31319	Parent=.	DupType=copygain	CSQ=duplication|downstream_gene_variant|MODIFIER||ENSMGAG00010012837|Transcript|ENSMGAT00010028967|lncRNA|||||||||||4778|-1||||tmp4.gtf.gz|,duplication|transcript_amplification|HIGH||ENSMGAG00010021726|Transcript|ENSMGAT00010048618|protein_coding||||||||||||-1||||tmp4.gtf.gz|,duplication|transcript_amplification|HIGH||ENSMGAG00010021726|Transcript|ENSMGAT00010048641|protein_coding||||||||||||-1||…
29_RagTag	741916	DUP512	N	<DUP>	PASS	773173	31257	ChrB=29_RagTag	1422821	1480187	57366	Parent=.	DupType=copygain	CSQ=duplication|coding_sequence_variant&5_prime_UTR_variant&intron_variant|MODIFIER||ENSMGAG00010012455|Transcript|ENSMGAT00010028140|protein_coding|1/2|1/1||||||||||-1||||tmp4.gtf.gz|
17_RagTag	12782128	DUP703	N	<DUP>	PASS	12813227	31099	ChrB=28_RagTag	5397502	5428062	30560	Parent=.	DupType=copygain	CSQ=duplication|transcript_amplification|HIGH||ENSMGAG00010022709|Transcript|ENSMGAT00010050781|lncRNA||||||||||||1||||tmp4.gtf.gz|
Z_RagTag	72645418	DUP614	N	<DUP>	PASS	72676424	31006	ChrB=Z_RagTag	75916375	75956227	39852	Parent=.	DupType=copygain	CSQ=duplication|transcript_amplification|HIGH||ENSMGAG00010007863|Transcript|ENSMGAT00010018015|protein_coding||||||||||||1||||tmp4.gtf.gz|
11_RagTag	2572135	DUP387	N	<DUP>	PASS	2602928	30793	ChrB=11_RagTag	2530271	2548981	18710	Parent=.	DupType=copyloss	CSQ=duplication|transcript_amplification|HIGH||ENSMGAG00010018256|Transcript|ENSMGAT00010041097|lncRNA||||||||||||1||||tmp4.gtf.gz|,duplication|transcript_amplification|HIGH||ENSMGAG00010018578|Transcript|ENSMGAT00010041797|rRNA||||||||||||1||||tmp4.gtf.gz|,duplication|transcript_amplification|HIGH||ENSMGAG00010018584|Transcript|ENSMGAT00010041804|rRNA||||||||||||1||||tmp4.gtf.gz|,duplication|tra…
Z_RagTag	35064006	DUP601	N	<DUP>	PASS	35094719	30713	ChrB=Z_RagTag	34293933	34325533	31600	Parent=.	DupType=copygain	CSQ=duplication|transcript_amplification|HIGH||ENSMGAG00010015505|Transcript|ENSMGAT00010034744|protein_coding||||||||||||-1||||tmp4.gtf.gz|,duplication|downstream_gene_variant|MODIFIER||ENSMGAG00010015558|Transcript|ENSMGAT00010034863|protein_coding|||||||||||993|-1||||tmp4.gtf.gz|,duplication|upstream_gene_variant|MODIFIER||ENSMGAG00010016092|Transcript|ENSMGAT00010036058|protein_coding||||||||…
Z_RagTag	35064006	DUP602	N	<DUP>	PASS	35094719	30713	ChrB=Z_RagTag	34315629	34347201	31572	Parent=.	DupType=copygain	CSQ=duplication|transcript_amplification|HIGH||ENSMGAG00010015505|Transcript|ENSMGAT00010034744|protein_coding||||||||||||-1||||tmp4.gtf.gz|,duplication|downstream_gene_variant|MODIFIER||ENSMGAG00010015558|Transcript|ENSMGAT00010034863|protein_coding|||||||||||993|-1||||tmp4.gtf.gz|,duplication|upstream_gene_variant|MODIFIER||ENSMGAG00010016092|Transcript|ENSMGAT00010036058|protein_coding||||||||…
3_RagTag	89604991	DUP548	N	<DUP>	PASS	89635607	30616	ChrB=3_RagTag	91466314	91496952	30638	Parent=.	DupType=copygain	CSQ=duplication|transcript_amplification|HIGH||ENSMGAG00010013930|Transcript|ENSMGAT00010031355|lncRNA||||||||||||-1||||tmp4.gtf.gz|,duplication|transcript_amplification|HIGH||ENSMGAG00010013930|Transcript|ENSMGAT00010031357|lncRNA||||||||||||-1||||tmp4.gtf.gz|
3_RagTag	82024358	DUP545	N	<DUP>	PASS	82054730	30372	ChrB=3_RagTag	90609330	90639627	30297	Parent=.	DupType=copygain	CSQ=duplication|intergenic_variant|MODIFIER||||||||||||||||||||||
1_RagTag	186548063	DUP726	N	<DUP>	PASS	186578023	29960	ChrB=Z_RagTag	55505593	55536464	30871	Parent=.	DupType=copygain	CSQ=duplication|intron_variant&feature_elongation|MODIFIER||ENSMGAG00010015993|Transcript|ENSMGAT00010035850|protein_coding||11/11||||||||||1||||tmp4.gtf.gz|
1_RagTag	163046904	DUP469	N	<DUP>	PASS	163076287	29383	ChrB=1_RagTag	162924262	162953633	29371	Parent=.	DupType=copygain	CSQ=duplication|intergenic_variant|MODIFIER||||||||||||||||||||||
Z_RagTag	56127075	DUP604	N	<DUP>	PASS	56156258	29183	ChrB=Z_RagTag	55438516	55498297	59781	Parent=.	DupType=copygain	CSQ=duplication|intergenic_variant|MODIFIER||||||||||||||||||||||
1_RagTag	163048632	DUP470	N	<DUP>	PASS	163076287	27655	ChrB=1_RagTag	162986610	163014248	27638	Parent=.	DupType=copygain	CSQ=duplication|intergenic_variant|MODIFIER||||||||||||||||||||||
1_RagTag	163048850	DUP471	N	<DUP>	PASS	163076287	27437	ChrB=1_RagTag	163047614	163075030	27416	Parent=.	DupType=copygain	CSQ=duplication|intergenic_variant|MODIFIER||||||||||||||||||||||
1_RagTag	601357	DUP433	N	<DUP>	PASS	628593	27236	ChrB=1_RagTag	629598	656939	27341	Parent=.	DupType=copyloss	CSQ=duplication|intergenic_variant|MODIFIER||||||||||||||||||||||
1_RagTag	196993828	DUP482	N	<DUP>	PASS	197020968	27140	ChrB=1_RagTag	629598	656939	27341	Parent=.	DupType=copyloss	CSQ=duplication|intergenic_variant|MODIFIER||||||||||||||||||||||
17_RagTag	12779119	DUP702	N	<DUP>	PASS	12806032	26913	ChrB=23_RagTag	6862139	6889407	27268	Parent=.	DupType=copygain	CSQ=duplication|transcript_amplification|HIGH||ENSMGAG00010022709|Transcript|ENSMGAT00010050781|lncRNA||||||||||||1||||tmp4.gtf.gz|
Z_RagTag	72639233	DUP613	N	<DUP>	PASS	72666016	26783	ChrB=Z_RagTag	75909621	75937048	27427	Parent=.	DupType=copygain	CSQ=duplication|transcript_amplification|HIGH||ENSMGAG00010007863|Transcript|ENSMGAT00010018015|protein_coding||||||||||||1||||tmp4.gtf.gz|
Z_RagTag	76966735	DUP616	N	<DUP>	PASS	76992771	26036	ChrB=Z_RagTag	76023132	76048489	25357	Parent=.	DupType=copyloss	CSQ=duplication|intergenic_variant|MODIFIER||||||||||||||||||||||
11_RagTag	2586324	DUP389	N	<DUP>	PASS	2611106	24782	ChrB=11_RagTag	2505689	2530434	24745	Parent=.	DupType=copyloss	CSQ=duplication|transcript_amplification|HIGH||ENSMGAG00010018256|Transcript|ENSMGAT00010041097|lncRNA||||||||||||1||||tmp4.gtf.gz|,duplication|transcript_amplification|HIGH||ENSMGAG00010018578|Transcript|ENSMGAT00010041797|rRNA||||||||||||1||||tmp4.gtf.gz|,duplication|transcript_amplification|HIGH||ENSMGAG00010018584|Transcript|ENSMGAT00010041804|rRNA||||||||||||1||||tmp4.gtf.gz|,duplication|tra…
1_RagTag	163076677	DUP472	N	<DUP>	PASS	163101347	24670	ChrB=1_RagTag	162899466	162924147	24681	Parent=.	DupType=copygain	CSQ=duplication|intergenic_variant|MODIFIER||||||||||||||||||||||
17_RagTag	12769793	DUP700	N	<DUP>	PASS	12793267	23474	ChrB=16_RagTag	15334559	15356825	22266	Parent=.	DupType=copygain	CSQ=duplication|transcript_amplification|HIGH||ENSMGAG00010022709|Transcript|ENSMGAT00010050781|lncRNA||||||||||||1||||tmp4.gtf.gz|
6_RagTag	48545029	DUP589	N	<DUP>	PASS	48568052	23023	ChrB=6_RagTag	48458012	48490192	32180	Parent=.	DupType=copygain	CSQ=duplication|upstream_gene_variant|MODIFIER||ENSMGAG00010004763|Transcript|ENSMGAT00010011106|protein_coding|||||||||||3145|-1||||tmp4.gtf.gz|,duplication|transcript_amplification|HIGH||ENSMGAG00010004780|Transcript|ENSMGAT00010011147|protein_coding||||||||||||-1||||tmp4.gtf.gz|,duplication|transcript_amplification|HIGH||ENSMGAG00010004804|Transcript|ENSMGAT00010011201|protein_coding||||||||||…
1_RagTag	113856683	DUP448	N	<DUP>	PASS	113879514	22831	ChrB=1_RagTag	113623300	113646249	22949	Parent=.	DupType=copygain	CSQ=duplication|transcript_amplification|HIGH||ENSMGAG00010002663|Transcript|ENSMGAT00010006286|protein_coding||||||||||||-1||||tmp4.gtf.gz|,duplication|transcript_amplification|HIGH||ENSMGAG00010002663|Transcript|ENSMGAT00010006320|protein_coding||||||||||||-1||||tmp4.gtf.gz|,duplication|splice_polypyrimidine_tract_variant&non_coding_transcript_exon_variant&intron_variant|LOW||ENSMGAG00010004406…
22_RagTag	42349	DUP741	N	<DUP>	PASS	65051	22702	ChrB=29_RagTag	663474	685852	22378	Parent=.	DupType=copygain	CSQ=duplication|intergenic_variant|MODIFIER||||||||||||||||||||||
6_RagTag	51716677	DUP864	N	<DUP>	PASS	51739159	22482	ChrB=4_RagTag	129070	151544	22474	Parent=.	DupType=copygain	CSQ=duplication|downstream_gene_variant|MODIFIER||ENSMGAG00010001206|Transcript|ENSMGAT00010002869|protein_coding|||||||||||1065|-1||||tmp4.gtf.gz|,duplication|splice_polypyrimidine_tract_variant&coding_sequence_variant&3_prime_UTR_variant&intron_variant|LOW||ENSMGAG00010001206|Transcript|ENSMGAT00010002887|protein_coding|21-23/23|21-22/22|||3172-?|2870-?|957-?|||||-1||||tmp4.gtf.gz|,duplication|…
22_RagTag	2053344	DUP484	N	<DUP>	PASS	2075664	22320	ChrB=22_RagTag	2152776	2175048	22272	Parent=.	DupType=copygain	CSQ=duplication|downstream_gene_variant|MODIFIER||ENSMGAG00010013081|Transcript|ENSMGAT00010029494|lncRNA|||||||||||2290|1||||tmp4.gtf.gz|,duplication|downstream_gene_variant|MODIFIER||ENSMGAG00010013081|Transcript|ENSMGAT00010029497|lncRNA|||||||||||2290|1||||tmp4.gtf.gz|,duplication|downstream_gene_variant|MODIFIER||ENSMGAG00010013081|Transcript|ENSMGAT00010029499|lncRNA|||||||||||2290|1||||tmp…
4_RagTag	18405	DUP554	N	<DUP>	PASS	40656	22251	ChrB=4_RagTag	862279	884529	22250	Parent=.	DupType=copygain	CSQ=duplication|intergenic_variant|MODIFIER||||||||||||||||||||||
10_RagTag	1668432	DUP379	N	<DUP>	PASS	1689918	21486	ChrB=10_RagTag	2325043	2340325	15282	Parent=.	DupType=copygain	CSQ=duplication|intergenic_variant|MODIFIER||||||||||||||||||||||
16_RagTag	15280983	DUP691	N	<DUP>	PASS	15302260	21277	ChrB=17_RagTag	13292634	13313601	20967	Parent=.	DupType=copygain	CSQ=duplication|intergenic_variant|MODIFIER||||||||||||||||||||||
10_RagTag	1667414	DUP378	N	<DUP>	PASS	1688264	20850	ChrB=10_RagTag	2336947	2350808	13861	Parent=.	DupType=copygain	CSQ=duplication|intergenic_variant|MODIFIER||||||||||||||||||||||
4_RagTag	19136	DUP555	N	<DUP>	PASS	39608	20472	ChrB=4_RagTag	65161	85606	20445	Parent=.	DupType=copygain	CSQ=duplication|intergenic_variant|MODIFIER||||||||||||||||||||||
5_RagTag	2596	DUP831	N	<DUP>	PASS	22645	20049	ChrB=27_RagTag	2543977	2563861	19884	Parent=.	DupType=copygain	CSQ=duplication|intergenic_variant|MODIFIER||||||||||||||||||||||
26_RagTag	6557283	DUP491	N	<DUP>	PASS	6576793	19510	ChrB=26_RagTag	6421811	6440727	18916	Parent=.	DupType=copygain	CSQ=duplication|downstream_gene_variant|MODIFIER||ENSMGAG00010010924|Transcript|ENSMGAT00010024787|protein_coding|||||||||||4801|1||||tmp4.gtf.gz|
17_RagTag	13269062	DUP705	N	<DUP>	PASS	13288431	19369	ChrB=26_RagTag	6574389	6593218	18829	Parent=.	DupType=copyloss	CSQ=duplication|transcript_amplification|HIGH||ENSMGAG00010012394|Transcript|ENSMGAT00010028023|protein_coding||||||||||||1||||tmp4.gtf.gz|,duplication|transcript_amplification|HIGH||ENSMGAG00010012841|Transcript|ENSMGAT00010028972|lncRNA||||||||||||-1||||tmp4.gtf.gz|
6_RagTag	48535171	DUP588	N	<DUP>	PASS	48554532	19361	ChrB=6_RagTag	48493023	48512380	19357	Parent=.	DupType=copyloss	CSQ=duplication|transcript_amplification|HIGH||ENSMGAG00010004737|Transcript|ENSMGAT00010011037|protein_coding||||||||||||-1||||tmp4.gtf.gz|,duplication|transcript_amplification|HIGH||ENSMGAG00010004751|Transcript|ENSMGAT00010011082|protein_coding||||||||||||-1||||tmp4.gtf.gz|,duplication|transcript_amplification|HIGH||ENSMGAG00010004763|Transcript|ENSMGAT00010011106|protein_coding||||||||||||-1|…
17_RagTag	12914509	DUP418	N	<DUP>	PASS	12933717	19208	ChrB=17_RagTag	12933440	12974539	41099	Parent=.	DupType=copygain	CSQ=duplication|transcript_amplification|HIGH||ENSMGAG00010009235|Transcript|ENSMGAT00010021126|lncRNA||||||||||||1||||tmp4.gtf.gz|,duplication|transcript_amplification|HIGH||ENSMGAG00010009236|Transcript|ENSMGAT00010021131|lncRNA||||||||||||-1||||tmp4.gtf.gz|,duplication|transcript_amplification|HIGH||ENSMGAG00010009236|Transcript|ENSMGAT00010021142|lncRNA||||||||||||-1||||tmp4.gtf.gz|,duplicati…
26_RagTag	6545896	DUP784	N	<DUP>	PASS	6564307	18411	ChrB=17_RagTag	13455138	13473299	18161	Parent=.	DupType=copygain	CSQ=duplication|transcript_amplification|HIGH||ENSMGAG00010010924|Transcript|ENSMGAT00010024787|protein_coding||||||||||||1||||tmp4.gtf.gz|,duplication|non_coding_transcript_exon_variant|MODIFIER||ENSMGAG00010012826|Transcript|ENSMGAT00010028947|lncRNA|4/4||||9133-?|||||||1||||tmp4.gtf.gz|,duplication|splice_polypyrimidine_tract_variant&non_coding_transcript_exon_variant&intron_variant|LOW||ENSMG…
5_RagTag	137942	DUP840	N	<DUP>	PASS	156053	18111	ChrB=20_RagTag	855	19045	18190	Parent=.	DupType=copyloss	CSQ=duplication|intergenic_variant|MODIFIER||||||||||||||||||||||
11_RagTag	2577327	DUP388	N	<DUP>	PASS	2594722	17395	ChrB=11_RagTag	2505689	2546779	41090	Parent=.	DupType=copyloss	CSQ=duplication|splice_polypyrimidine_tract_variant&non_coding_transcript_exon_variant&intron_variant|LOW||ENSMGAG00010018256|Transcript|ENSMGAT00010041097|lncRNA|1-2/3|1-2/2||||||||||1||||tmp4.gtf.gz|,duplication|upstream_gene_variant|MODIFIER||ENSMGAG00010018586|Transcript|ENSMGAT00010041811|rRNA|||||||||||3713|1||||tmp4.gtf.gz|,duplication|transcript_amplification|HIGH||ENSMGAG00010018603|Tran…
1_RagTag	113862749	DUP450	N	<DUP>	PASS	113879514	16765	ChrB=1_RagTag	113665542	113682131	16589	Parent=.	DupType=copygain	CSQ=duplication|transcript_amplification|HIGH||ENSMGAG00010002663|Transcript|ENSMGAT00010006286|protein_coding||||||||||||-1||||tmp4.gtf.gz|,duplication|transcript_amplification|HIGH||ENSMGAG00010002663|Transcript|ENSMGAT00010006320|protein_coding||||||||||||-1||||tmp4.gtf.gz|,duplication|downstream_gene_variant|MODIFIER||ENSMGAG00010004406|Transcript|ENSMGAT00010010337|lncRNA|||||||||||4959|1|||…
11_RagTag	2560054	DUP386	N	<DUP>	PASS	2576677	16623	ChrB=11_RagTag	2532450	2548981	16531	Parent=.	DupType=copyloss	CSQ=duplication|transcript_amplification|HIGH||ENSMGAG00010018596|Transcript|ENSMGAT00010041827|rRNA||||||||||||1||||tmp4.gtf.gz|,duplication|transcript_amplification|HIGH||ENSMGAG00010018618|Transcript|ENSMGAT00010041875|rRNA||||||||||||1||||tmp4.gtf.gz|,duplication|downstream_gene_variant|MODIFIER||ENSMGAG00010018664|Transcript|ENSMGAT00010041953|rRNA|||||||||||661|1||||tmp4.gtf.gz|,duplication…
1_RagTag	113863270	DUP451	N	<DUP>	PASS	113879729	16459	ChrB=1_RagTag	113611775	113628228	16453	Parent=.	DupType=copygain	CSQ=duplication|transcript_amplification|HIGH||ENSMGAG00010002663|Transcript|ENSMGAT00010006286|protein_coding||||||||||||-1||||tmp4.gtf.gz|,duplication|transcript_amplification|HIGH||ENSMGAG00010002663|Transcript|ENSMGAT00010006320|protein_coding||||||||||||-1||||tmp4.gtf.gz|
5_RagTag	17941186	DUP580	N	<DUP>	PASS	17957580	16394	ChrB=5_RagTag	17032762	17049228	16466	Parent=.	DupType=copyloss	CSQ=duplication|upstream_gene_variant|MODIFIER||ENSMGAG00010011018|Transcript|ENSMGAT00010025001|protein_coding|||||||||||649|1||||tmp4.gtf.gz|,duplication|transcript_amplification|HIGH||ENSMGAG00010013386|Transcript|ENSMGAT00010030154|protein_coding||||||||||||1||||tmp4.gtf.gz|,duplication|splice_polypyrimidine_tract_variant&coding_sequence_variant&3_prime_UTR_variant&intron_variant|LOW||ENSMGAG…
10_RagTag	1660817	DUP377	N	<DUP>	PASS	1676159	15342	ChrB=10_RagTag	2317563	2332774	15211	Parent=.	DupType=copygain	CSQ=duplication|intergenic_variant|MODIFIER||||||||||||||||||||||
23_RagTag	6798470	DUP749	N	<DUP>	PASS	6813210	14740	ChrB=26_RagTag	6595103	6609730	14627	Parent=.	DupType=copygain	CSQ=duplication|non_coding_transcript_exon_variant|MODIFIER||ENSMGAG00010023297|Transcript|ENSMGAT00010052113|lncRNA|2/2||||373-?|||||||1||||tmp4.gtf.gz|,duplication|downstream_gene_variant|MODIFIER||ENSMGAG00010023348|Transcript|ENSMGAT00010052210|lncRNA|||||||||||2797|1||||tmp4.gtf.gz|,duplication|downstream_gene_variant|MODIFIER||ENSMGAG00010023348|Transcript|ENSMGAT00010052211|lncRNA|||||||||…
5_RagTag	129624	DUP839	N	<DUP>	PASS	144348	14724	ChrB=31_RagTag	3012	17715	14703	Parent=.	DupType=copyloss	CSQ=duplication|intergenic_variant|MODIFIER||||||||||||||||||||||
13_RagTag	22718	DUP393	N	<DUP>	PASS	37400	14682	ChrB=13_RagTag	178826	193507	14681	Parent=.	DupType=copygain	CSQ=duplication|transcript_amplification|HIGH||ENSMGAG00010014430|Transcript|ENSMGAT00010032459|protein_coding||||||||||||-1||||tmp4.gtf.gz|,duplication|transcript_amplification|HIGH||ENSMGAG00010014430|Transcript|ENSMGAT00010032480|protein_coding||||||||||||-1||||tmp4.gtf.gz|,duplication|transcript_amplification|HIGH||ENSMGAG00010014430|Transcript|ENSMGAT00010032487|protein_coding||||||||||||-1|…
15_RagTag	1267238	DUP400	N	<DUP>	PASS	1281869	14631	ChrB=15_RagTag	1310406	1325037	14631	Parent=.	DupType=copygain	CSQ=duplication|upstream_gene_variant|MODIFIER||ENSMGAG00010018971|Transcript|ENSMGAT00010042660|protein_coding|||||||||||796|1||||tmp4.gtf.gz|,duplication|coding_sequence_variant&3_prime_UTR_variant|MODIFIER||ENSMGAG00010019161|Transcript|ENSMGAT00010043002|protein_coding|3/3||||2183-?|2183-?|728-?|||||1||||tmp4.gtf.gz|,duplication|coding_sequence_variant&3_prime_UTR_variant|MODIFIER||ENSMGAG000…
1_RagTag	115563305	DUP452	N	<DUP>	PASS	115577756	14451	ChrB=1_RagTag	115333060	115347421	14361	Parent=.	DupType=copyloss	CSQ=duplication|upstream_gene_variant|MODIFIER||ENSMGAG00010004639|Transcript|ENSMGAT00010010859|lncRNA|||||||||||3468|-1||||tmp4.gtf.gz|,duplication|upstream_gene_variant|MODIFIER||ENSMGAG00010004639|Transcript|ENSMGAT00010010908|lncRNA|||||||||||3468|-1||||tmp4.gtf.gz|,duplication|transcript_amplification|HIGH||ENSMGAG00010004696|Transcript|ENSMGAT00010010986|lncRNA||||||||||||-1||||tmp4.gtf.gz…
1_RagTag	87643559	DUP446	N	<DUP>	PASS	87657232	13673	ChrB=1_RagTag	87174918	87188590	13672	Parent=.	DupType=copyloss	CSQ=duplication|transcript_amplification|HIGH||ENSMGAG00010008057|Transcript|ENSMGAT00010018454|lncRNA||||||||||||1||||tmp4.gtf.gz|,duplication|splice_polypyrimidine_tract_variant&non_coding_transcript_exon_variant&intron_variant|LOW||ENSMGAG00010008471|Transcript|ENSMGAT00010019440|lncRNA|4/4|3/3||||||||||-1||||tmp4.gtf.gz|,duplication|downstream_gene_variant|MODIFIER||ENSMGAG00010008471|Transcr…
11_RagTag	2600593	DUP390	N	<DUP>	PASS	2614099	13506	ChrB=11_RagTag	2500433	2514014	13581	Parent=.	DupType=copyloss	CSQ=duplication|downstream_gene_variant|MODIFIER||ENSMGAG00010018256|Transcript|ENSMGAT00010041097|lncRNA|||||||||||143|1||||tmp4.gtf.gz|,duplication|transcript_amplification|HIGH||ENSMGAG00010018578|Transcript|ENSMGAT00010041797|rRNA||||||||||||1||||tmp4.gtf.gz|,duplication|transcript_amplification|HIGH||ENSMGAG00010018584|Transcript|ENSMGAT00010041804|rRNA||||||||||||1||||tmp4.gtf.gz|,duplicati…
10_RagTag	1570053	DUP376	N	<DUP>	PASS	1583106	13053	ChrB=10_RagTag	2069747	2082792	13045	Parent=.	DupType=copygain	CSQ=duplication|intergenic_variant|MODIFIER||||||||||||||||||||||
10_RagTag	29444373	DUP670	N	<DUP>	PASS	29457151	12778	ChrB=30_RagTag	5393314	5405693	12379	Parent=.	DupType=copygain	CSQ=duplication|intergenic_variant|MODIFIER||||||||||||||||||||||
4_RagTag	91718	DUP556	N	<DUP>	PASS	103942	12224	ChrB=4_RagTag	162983	175257	12274	Parent=.	DupType=copygain	CSQ=duplication|intergenic_variant|MODIFIER||||||||||||||||||||||
Z_RagTag	72650412	DUP615	N	<DUP>	PASS	72662128	11716	ChrB=Z_RagTag	75968130	75980037	11907	Parent=.	DupType=copygain	CSQ=duplication|splice_polypyrimidine_tract_variant&coding_sequence_variant&5_prime_UTR_variant&intron_variant|LOW||ENSMGAG00010007863|Transcript|ENSMGAT00010018015|protein_coding|1-2/4|1-2/3||||||||||1||||tmp4.gtf.gz|
5_RagTag	17916178	DUP577	N	<DUP>	PASS	17927861	11683	ChrB=5_RagTag	17056267	17067872	11605	Parent=.	DupType=copyloss	CSQ=duplication|transcript_amplification|HIGH||ENSMGAG00010012395|Transcript|ENSMGAT00010028024|protein_coding||||||||||||1||||tmp4.gtf.gz|,duplication|transcript_amplification|HIGH||ENSMGAG00010012395|Transcript|ENSMGAT00010028034|protein_coding||||||||||||1||||tmp4.gtf.gz|,duplication|upstream_gene_variant|MODIFIER||ENSMGAG00010013386|Transcript|ENSMGAT00010030176|protein_coding|||||||||||1800|…
17_RagTag	12911923	DUP405	N	<DUP>	PASS	12923325	11402	ChrB=17_RagTag	12882249	12892858	10609	Parent=.	DupType=copygain	CSQ=duplication|transcript_amplification|HIGH||ENSMGAG00010009235|Transcript|ENSMGAT00010021126|lncRNA||||||||||||1||||tmp4.gtf.gz|,duplication|transcript_amplification|HIGH||ENSMGAG00010009236|Transcript|ENSMGAT00010021131|lncRNA||||||||||||-1||||tmp4.gtf.gz|,duplication|transcript_amplification|HIGH||ENSMGAG00010009236|Transcript|ENSMGAT00010021142|lncRNA||||||||||||-1||||tmp4.gtf.gz|,duplicati…
6_RagTag	863	DUP859	N	<DUP>	PASS	12077	11214	ChrB=5_RagTag	109877	121110	11233	Parent=.	DupType=copygain	CSQ=duplication|intergenic_variant|MODIFIER||||||||||||||||||||||
5_RagTag	221000	DUP847	N	<DUP>	PASS	231801	10801	ChrB=27_RagTag	2888282	2899029	10747	Parent=.	DupType=copygain	CSQ=duplication|transcript_amplification|HIGH||ENSMGAG00010019913|Transcript|ENSMGAT00010044526|lncRNA||||||||||||-1||||tmp4.gtf.gz|
Z_RagTag	26648169	DUP599	N	<DUP>	PASS	26658859	10690	ChrB=Z_RagTag	25981475	25992565	11090	Parent=.	DupType=copygain	CSQ=duplication|intron_variant&non_coding_transcript_variant&feature_elongation|MODIFIER||ENSMGAG00010019317|Transcript|ENSMGAT00010043291|lncRNA||3/3||||||||||1||||tmp4.gtf.gz|,duplication|intron_variant&non_coding_transcript_variant&feature_elongation|MODIFIER||ENSMGAG00010019317|Transcript|ENSMGAT00010043299|lncRNA||2/2||||||||||1||||tmp4.gtf.gz|,duplication|intron_variant&non_coding_transcrip…
Z_RagTag	26648169	DUP600	N	<DUP>	PASS	26658859	10690	ChrB=Z_RagTag	25992589	26003673	11084	Parent=.	DupType=copygain	CSQ=duplication|intron_variant&non_coding_transcript_variant&feature_elongation|MODIFIER||ENSMGAG00010019317|Transcript|ENSMGAT00010043291|lncRNA||3/3||||||||||1||||tmp4.gtf.gz|,duplication|intron_variant&non_coding_transcript_variant&feature_elongation|MODIFIER||ENSMGAG00010019317|Transcript|ENSMGAT00010043299|lncRNA||2/2||||||||||1||||tmp4.gtf.gz|,duplication|intron_variant&non_coding_transcrip…
33_RagTag	34685	DUP529	N	<DUP>	PASS	45183	10498	ChrB=33_RagTag	29614	41932	12318	Parent=.	DupType=copygain	CSQ=duplication|transcript_amplification|HIGH||ENSMGAG00010013859|Transcript|ENSMGAT00010031208|protein_coding||||||||||||1||||tmp4.gtf.gz|,duplication|transcript_amplification|HIGH||ENSMGAG00010013859|Transcript|ENSMGAT00010031219|protein_coding||||||||||||1||||tmp4.gtf.gz|,duplication|transcript_amplification|HIGH||ENSMGAG00010013859|Transcript|ENSMGAT00010031226|protein_coding||||||||||||1||||…
17_RagTag	12911799	DUP403	N	<DUP>	PASS	12922039	10240	ChrB=17_RagTag	12977178	12993987	16809	Parent=.	DupType=copygain	CSQ=duplication|transcript_amplification|HIGH||ENSMGAG00010009235|Transcript|ENSMGAT00010021126|lncRNA||||||||||||1||||tmp4.gtf.gz|,duplication|transcript_amplification|HIGH||ENSMGAG00010009236|Transcript|ENSMGAT00010021131|lncRNA||||||||||||-1||||tmp4.gtf.gz|,duplication|transcript_amplification|HIGH||ENSMGAG00010009236|Transcript|ENSMGAT00010021142|lncRNA||||||||||||-1||||tmp4.gtf.gz|,duplicati…
26_RagTag	6393822	DUP777	N	<DUP>	PASS	6403733	9911	ChrB=23_RagTag	6857186	6867082	9896	Parent=.	DupType=copygain	CSQ=duplication|intergenic_variant|MODIFIER||||||||||||||||||||||
29_RagTag	1055796	DUP513	N	<DUP>	PASS	1065564	9768	ChrB=29_RagTag	1753479	1763247	9768	Parent=.	DupType=copyloss	CSQ=duplication|upstream_gene_variant|MODIFIER||ENSMGAG00010014373|Transcript|ENSMGAT00010032337|protein_coding|||||||||||2862|-1||||tmp4.gtf.gz|,duplication|transcript_amplification|HIGH||ENSMGAG00010014474|Transcript|ENSMGAT00010032511|protein_coding||||||||||||-1||||tmp4.gtf.gz|
4_RagTag	129734	DUP820	N	<DUP>	PASS	139456	9722	ChrB=8_RagTag	121276	130807	9531	Parent=.	DupType=copygain	CSQ=duplication|intergenic_variant|MODIFIER||||||||||||||||||||||
4_RagTag	4739681	DUP561	N	<DUP>	PASS	4749310	9629	ChrB=4_RagTag	5569560	5579547	9987	Parent=.	DupType=copygain	CSQ=duplication|intergenic_variant|MODIFIER||||||||||||||||||||||
7_RagTag	206	DUP878	N	<DUP>	PASS	9546	9340	ChrB=9_RagTag	3717	12797	9080	Parent=.	DupType=copyloss	CSQ=duplication|intergenic_variant|MODIFIER||||||||||||||||||||||
9_RagTag	3061291	DUP884	N	<DUP>	PASS	3070559	9268	ChrB=27_RagTag	3075988	3085266	9278	Parent=.	DupType=copygain	CSQ=duplication|non_coding_transcript_exon_variant&feature_elongation|MODIFIER||ENSMGAG00010012302|Transcript|ENSMGAT00010027839|lncRNA|2/2||||1346-10613|||||||1||||tmp4.gtf.gz|,duplication|non_coding_transcript_exon_variant&feature_elongation|MODIFIER||ENSMGAG00010012302|Transcript|ENSMGAT00010027847|lncRNA|2/3||||1275-10542|||||||1||||tmp4.gtf.gz|,duplication|non_coding_transcript_exon_variant&…
16_RagTag	15406866	DUP694	N	<DUP>	PASS	15416097	9231	ChrB=17_RagTag	13249853	13259051	9198	Parent=.	DupType=copyloss	CSQ=duplication|intergenic_variant|MODIFIER||||||||||||||||||||||
16_RagTag	15445068	DUP696	N	<DUP>	PASS	15454296	9228	ChrB=17_RagTag	13249853	13259051	9198	Parent=.	DupType=copyloss	CSQ=duplication|intergenic_variant|MODIFIER||||||||||||||||||||||
17_RagTag	12911936	DUP406	N	<DUP>	PASS	12921107	9171	ChrB=17_RagTag	13012325	13029293	16968	Parent=.	DupType=copygain	CSQ=duplication|transcript_amplification|HIGH||ENSMGAG00010009235|Transcript|ENSMGAT00010021126|lncRNA||||||||||||1||||tmp4.gtf.gz|,duplication|splice_polypyrimidine_tract_variant&non_coding_transcript_exon_variant&intron_variant|LOW||ENSMGAG00010009236|Transcript|ENSMGAT00010021131|lncRNA|1-3/3|1-2/2|||635-?|||||||-1||||tmp4.gtf.gz|,duplication|transcript_amplification|HIGH||ENSMGAG00010009236|T…
6_RagTag	51705940	DUP863	N	<DUP>	PASS	51714961	9021	ChrB=8_RagTag	114331	121255	6924	Parent=.	DupType=copygain	CSQ=duplication|intergenic_variant|MODIFIER||||||||||||||||||||||
Z_RagTag	78254236	DUP894	N	<DUP>	PASS	78262592	8356	ChrB=1_RagTag	661761	670128	8367	Parent=.	DupType=copygain	CSQ=duplication|splice_polypyrimidine_tract_variant&non_coding_transcript_exon_variant&intron_variant|LOW||ENSMGAG00010007315|Transcript|ENSMGAT00010016810|lncRNA|2/2|1/1||||||||||1||||tmp4.gtf.gz|,duplication|splice_polypyrimidine_tract_variant&non_coding_transcript_exon_variant&intron_variant|LOW||ENSMGAG00010007315|Transcript|ENSMGAT00010016824|lncRNA|1-5/6|1-5/5||||||||||1||||tmp4.gtf.gz|,dup…
Z_RagTag	26637967	DUP597	N	<DUP>	PASS	26646303	8336	ChrB=Z_RagTag	25962036	25970334	8298	Parent=.	DupType=copygain	CSQ=duplication|splice_polypyrimidine_tract_variant&non_coding_transcript_exon_variant&intron_variant|LOW||ENSMGAG00010019317|Transcript|ENSMGAT00010043291|lncRNA|1-3/4|1-3/3||||||||||1||||tmp4.gtf.gz|,duplication|splice_polypyrimidine_tract_variant&non_coding_transcript_exon_variant&intron_variant|LOW||ENSMGAG00010019317|Transcript|ENSMGAT00010043299|lncRNA|1-2/3|1-2/2||||||||||1||||tmp4.gtf.gz|…
5_RagTag	6808	DUP832	N	<DUP>	PASS	15106	8298	ChrB=13_RagTag	11842	20136	8294	Parent=.	DupType=copygain	CSQ=duplication|intergenic_variant|MODIFIER||||||||||||||||||||||
17_RagTag	12914215	DUP409	N	<DUP>	PASS	12922288	8073	ChrB=17_RagTag	13067962	13075465	7503	Parent=.	DupType=copygain	CSQ=duplication|transcript_amplification|HIGH||ENSMGAG00010009235|Transcript|ENSMGAT00010021126|lncRNA||||||||||||1||||tmp4.gtf.gz|,duplication|transcript_amplification|HIGH||ENSMGAG00010009236|Transcript|ENSMGAT00010021131|lncRNA||||||||||||-1||||tmp4.gtf.gz|,duplication|transcript_amplification|HIGH||ENSMGAG00010009236|Transcript|ENSMGAT00010021142|lncRNA||||||||||||-1||||tmp4.gtf.gz|,duplicati…
2_RagTag	72218260	DUP515	N	<DUP>	PASS	72226270	8010	ChrB=2_RagTag	72236989	72245003	8014	Parent=.	DupType=copygain	CSQ=duplication|intergenic_variant|MODIFIER||||||||||||||||||||||
2_RagTag	72218260	DUP516	N	<DUP>	PASS	72226270	8010	ChrB=2_RagTag	72244959	72252973	8014	Parent=.	DupType=copygain	CSQ=duplication|intergenic_variant|MODIFIER||||||||||||||||||||||
2_RagTag	72218260	DUP517	N	<DUP>	PASS	72226270	8010	ChrB=2_RagTag	72248944	72256958	8014	Parent=.	DupType=copygain	CSQ=duplication|intergenic_variant|MODIFIER||||||||||||||||||||||
2_RagTag	72218260	DUP518	N	<DUP>	PASS	72226270	8010	ChrB=2_RagTag	72252929	72260943	8014	Parent=.	DupType=copygain	CSQ=duplication|intergenic_variant|MODIFIER||||||||||||||||||||||
2_RagTag	72218260	DUP519	N	<DUP>	PASS	72226270	8010	ChrB=2_RagTag	72256914	72264928	8014	Parent=.	DupType=copygain	CSQ=duplication|intergenic_variant|MODIFIER||||||||||||||||||||||
2_RagTag	72218260	DUP520	N	<DUP>	PASS	72226270	8010	ChrB=2_RagTag	72260899	72268913	8014	Parent=.	DupType=copygain	CSQ=duplication|intergenic_variant|MODIFIER||||||||||||||||||||||
2_RagTag	72218260	DUP521	N	<DUP>	PASS	72226270	8010	ChrB=2_RagTag	72268869	72276883	8014	Parent=.	DupType=copygain	CSQ=duplication|intergenic_variant|MODIFIER||||||||||||||||||||||
17_RagTag	12914455	DUP416	N	<DUP>	PASS	12922327	7872	ChrB=17_RagTag	13009106	13023132	14026	Parent=.	DupType=copygain	CSQ=duplication|transcript_amplification|HIGH||ENSMGAG00010009235|Transcript|ENSMGAT00010021126|lncRNA||||||||||||1||||tmp4.gtf.gz|,duplication|transcript_amplification|HIGH||ENSMGAG00010009236|Transcript|ENSMGAT00010021131|lncRNA||||||||||||-1||||tmp4.gtf.gz|,duplication|transcript_amplification|HIGH||ENSMGAG00010009236|Transcript|ENSMGAT00010021142|lncRNA||||||||||||-1||||tmp4.gtf.gz|,duplicati…
5_RagTag	220500	DUP845	N	<DUP>	PASS	228326	7826	ChrB=31_RagTag	26590	34516	7926	Parent=.	DupType=copygain	CSQ=duplication|splice_polypyrimidine_tract_variant&non_coding_transcript_exon_variant&intron_variant|LOW||ENSMGAG00010019913|Transcript|ENSMGAT00010044526|lncRNA|1-3/3|1-2/2|||64-?|||||||-1||||tmp4.gtf.gz|
5_RagTag	17906396	DUP576	N	<DUP>	PASS	17914180	7784	ChrB=5_RagTag	17080379	17088505	8126	Parent=.	DupType=copygain	CSQ=duplication|upstream_gene_variant|MODIFIER||ENSMGAG00010012395|Transcript|ENSMGAT00010028024|protein_coding|||||||||||2648|1||||tmp4.gtf.gz|,duplication|upstream_gene_variant|MODIFIER||ENSMGAG00010012395|Transcript|ENSMGAT00010028034|protein_coding|||||||||||2603|1||||tmp4.gtf.gz|,duplication|splice_polypyrimidine_tract_variant&coding_sequence_variant&3_prime_UTR_variant&intron_variant|LOW||E…
Z_RagTag	38737213	DUP887	N	<DUP>	PASS	38744979	7766	ChrB=1_RagTag	128222803	128230569	7766	Parent=.	DupType=copygain	CSQ=duplication|upstream_gene_variant|MODIFIER||ENSMGAG00010005023|Transcript|ENSMGAT00010011611|lncRNA|||||||||||2136|1||||tmp4.gtf.gz|,duplication|upstream_gene_variant|MODIFIER||ENSMGAG00010005023|Transcript|ENSMGAT00010011625|lncRNA|||||||||||2136|1||||tmp4.gtf.gz|
Z_RagTag	56919308	DUP605	N	<DUP>	PASS	56926972	7664	ChrB=Z_RagTag	56356151	56363814	7663	Parent=.	DupType=copygain	CSQ=duplication|transcript_amplification|HIGH||ENSMGAG00010009190|Transcript|ENSMGAT00010021041|protein_coding||||||||||||1||||tmp4.gtf.gz|,duplication|splice_polypyrimidine_tract_variant&coding_sequence_variant&5_prime_UTR_variant&intron_variant|LOW||ENSMGAG00010009202|Transcript|ENSMGAT00010021062|protein_coding|1-2/2|1/1|||?-127|?-127|?-43|||||1||||tmp4.gtf.gz|
1_RagTag	156313623	DUP467	N	<DUP>	PASS	156321148	7525	ChrB=1_RagTag	156096666	156104296	7630	Parent=.	DupType=copygain	CSQ=duplication|splice_polypyrimidine_tract_variant&coding_sequence_variant&5_prime_UTR_variant&intron_variant|LOW||ENSMGAG00010003206|Transcript|ENSMGAT00010008409|protein_coding|1-2/16|1-2/15||||||||||-1||||tmp4.gtf.gz|,duplication|splice_polypyrimidine_tract_variant&coding_sequence_variant&5_prime_UTR_variant&intron_variant|LOW||ENSMGAG00010003206|Transcript|ENSMGAT00010008432|protein_coding|1…
4_RagTag	155265	DUP824	N	<DUP>	PASS	162734	7469	ChrB=8_RagTag	134572	142057	7485	Parent=.	DupType=copygain	CSQ=duplication|intergenic_variant|MODIFIER||||||||||||||||||||||
17_RagTag	12914215	DUP408	N	<DUP>	PASS	12921635	7420	ChrB=17_RagTag	13070543	13081100	10557	Parent=.	DupType=copygain	CSQ=duplication|transcript_amplification|HIGH||ENSMGAG00010009235|Transcript|ENSMGAT00010021126|lncRNA||||||||||||1||||tmp4.gtf.gz|,duplication|splice_polypyrimidine_tract_variant&non_coding_transcript_exon_variant&intron_variant|LOW||ENSMGAG00010009236|Transcript|ENSMGAT00010021131|lncRNA|1-3/3|1-2/2|||107-?|||||||-1||||tmp4.gtf.gz|,duplication|transcript_amplification|HIGH||ENSMGAG00010009236|T…
Z_RagTag	53598562	DUP891	N	<DUP>	PASS	53605947	7385	ChrB=5_RagTag	7251099	7258388	7289	Parent=.	DupType=copygain	CSQ=duplication|intergenic_variant|MODIFIER||||||||||||||||||||||
4_RagTag	41989084	DUP568	N	<DUP>	PASS	41996035	6951	ChrB=4_RagTag	42296966	42303885	6919	Parent=.	DupType=copygain	CSQ=duplication|non_coding_transcript_exon_variant|MODIFIER||ENSMGAG00010018974|Transcript|ENSMGAT00010042594|lncRNA|1/3||||?-420|||||||-1||||tmp4.gtf.gz|,duplication|non_coding_transcript_exon_variant&intron_variant|MODIFIER||ENSMGAG00010018974|Transcript|ENSMGAT00010042600|lncRNA|1/3|1/2||||||||||-1||||tmp4.gtf.gz|,duplication|splice_polypyrimidine_tract_variant&non_coding_transcript_exon_varia…
17_RagTag	12917492	DUP422	N	<DUP>	PASS	12924336	6844	ChrB=17_RagTag	13085724	13092584	6860	Parent=.	DupType=copygain	CSQ=duplication|non_coding_transcript_exon_variant|MODIFIER||ENSMGAG00010009235|Transcript|ENSMGAT00010021126|lncRNA|1/1||||1046-?|||||||1||||tmp4.gtf.gz|,duplication|transcript_amplification|HIGH||ENSMGAG00010009236|Transcript|ENSMGAT00010021131|lncRNA||||||||||||-1||||tmp4.gtf.gz|,duplication|upstream_gene_variant|MODIFIER||ENSMGAG00010009236|Transcript|ENSMGAT00010021142|lncRNA|||||||||||1223|…
3_RagTag	93645179	DUP552	N	<DUP>	PASS	93651963	6784	ChrB=3_RagTag	95574111	95580798	6687	Parent=.	DupType=copyloss	CSQ=duplication|intron_variant&feature_elongation|MODIFIER||ENSMGAG00010000024|Transcript|ENSMGAT00010000044|protein_coding||1/2||||||||||-1||||tmp4.gtf.gz|
17_RagTag	12914455	DUP415	N	<DUP>	PASS	12921107	6652	ChrB=17_RagTag	12971635	12989365	17730	Parent=.	DupType=copygain	CSQ=duplication|transcript_amplification|HIGH||ENSMGAG00010009235|Transcript|ENSMGAT00010021126|lncRNA||||||||||||1||||tmp4.gtf.gz|,duplication|splice_polypyrimidine_tract_variant&non_coding_transcript_exon_variant&intron_variant|LOW||ENSMGAG00010009236|Transcript|ENSMGAT00010021131|lncRNA|1-3/3|1-2/2|||635-?|||||||-1||||tmp4.gtf.gz|,duplication|transcript_amplification|HIGH||ENSMGAG00010009236|T…
5_RagTag	28708694	DUP854	N	<DUP>	PASS	28715340	6646	ChrB=1_RagTag	160095470	160102171	6701	Parent=.	DupType=copygain	CSQ=duplication|transcript_amplification|HIGH||ENSMGAG00010010400|Transcript|ENSMGAT00010023663|processed_pseudogene||||||||||||1||||tmp4.gtf.gz|
11_RagTag	21278700	DUP686	N	<DUP>	PASS	21285344	6644	ChrB=6_RagTag	25813486	25820136	6650	Parent=.	DupType=copygain	CSQ=duplication|coding_sequence_variant&5_prime_UTR_variant&intron_variant|MODIFIER||ENSMGAG00010000303|Transcript|ENSMGAT00010000679|protein_coding|1/2|1/1||||||||||-1||||tmp4.gtf.gz|
5_RagTag	28708694	DUP853	N	<DUP>	PASS	28715338	6644	ChrB=1_RagTag	13610127	13616770	6643	Parent=.	DupType=copygain	CSQ=duplication|transcript_amplification|HIGH||ENSMGAG00010010400|Transcript|ENSMGAT00010023663|processed_pseudogene||||||||||||1||||tmp4.gtf.gz|
3_RagTag	52097078	DUP811	N	<DUP>	PASS	52103718	6640	ChrB=1_RagTag	179711067	179717708	6641	Parent=.	DupType=copygain	CSQ=duplication|intron_variant&feature_elongation|MODIFIER||ENSMGAG00010000657|Transcript|ENSMGAT00010001600|protein_coding||2/5||||||||||-1||||tmp4.gtf.gz|,duplication|intron_variant&feature_elongation|MODIFIER||ENSMGAG00010000657|Transcript|ENSMGAT00010001618|protein_coding||1/4||||||||||-1||||tmp4.gtf.gz|,duplication|intron_variant&feature_elongation|MODIFIER||ENSMGAG00010000657|Transcript|ENS…
1_RagTag	139500164	DUP458	N	<DUP>	PASS	139506800	6636	ChrB=1_RagTag	96844077	96850713	6636	Parent=.	DupType=copygain	CSQ=duplication|transcript_amplification|HIGH||ENSMGAG00010002127|Transcript|ENSMGAT00010004971|protein_coding||||||||||||-1||||tmp4.gtf.gz|,duplication|transcript_amplification|HIGH||ENSMGAG00010002127|Transcript|ENSMGAT00010004992|protein_coding||||||||||||-1||||tmp4.gtf.gz|,duplication|transcript_amplification|HIGH||ENSMGAG00010007881|Transcript|ENSMGAT00010018030|lncRNA||||||||||||1||||tmp4.g…
23_RagTag	6837015	DUP752	N	<DUP>	PASS	6843643	6628	ChrB=29_RagTag	659328	665951	6623	Parent=.	DupType=copygain	CSQ=duplication|intergenic_variant|MODIFIER||||||||||||||||||||||
13_RagTag	10531591	DUP689	N	<DUP>	PASS	10538218	6627	ChrB=Z_RagTag	43015939	43022614	6675	Parent=.	DupType=copygain	CSQ=duplication|upstream_gene_variant|MODIFIER||ENSMGAG00010006112|Transcript|ENSMGAT00010014207|protein_coding|||||||||||3145|-1||||tmp4.gtf.gz|,duplication|downstream_gene_variant|MODIFIER||ENSMGAG00010007301|Transcript|ENSMGAT00010016805|protein_coding|||||||||||3135|-1||||tmp4.gtf.gz|,duplication|downstream_gene_variant|MODIFIER||ENSMGAG00010007301|Transcript|ENSMGAT00010016857|protein_coding…
3_RagTag	59140357	DUP540	N	<DUP>	PASS	59146972	6615	ChrB=3_RagTag	53055921	53062537	6616	Parent=.	DupType=copygain	CSQ=duplication|coding_sequence_variant&5_prime_UTR_variant&intron_variant|MODIFIER||ENSMGAG00010002593|Transcript|ENSMGAT00010006149|protein_coding|1/9|1/8||||||||||1||||tmp4.gtf.gz|,duplication|5_prime_UTR_variant&intron_variant|MODIFIER||ENSMGAG00010002593|Transcript|ENSMGAT00010006156|protein_coding|1/8|1/7||||||||||1||||tmp4.gtf.gz|,duplication|intron_variant&feature_elongation|MODIFIER||ENS…
3_RagTag	59140359	DUP812	N	<DUP>	PASS	59146972	6613	ChrB=1_RagTag	5420495	5427109	6614	Parent=.	DupType=copygain	CSQ=duplication|coding_sequence_variant&5_prime_UTR_variant&intron_variant|MODIFIER||ENSMGAG00010002593|Transcript|ENSMGAT00010006149|protein_coding|1/9|1/8||||||||||1||||tmp4.gtf.gz|,duplication|5_prime_UTR_variant&intron_variant|MODIFIER||ENSMGAG00010002593|Transcript|ENSMGAT00010006156|protein_coding|1/8|1/7||||||||||1||||tmp4.gtf.gz|,duplication|intron_variant&feature_elongation|MODIFIER||ENS…
17_RagTag	12914488	DUP417	N	<DUP>	PASS	12921046	6558	ChrB=17_RagTag	13046625	13053172	6547	Parent=.	DupType=copygain	CSQ=duplication|transcript_amplification|HIGH||ENSMGAG00010009235|Transcript|ENSMGAT00010021126|lncRNA||||||||||||1||||tmp4.gtf.gz|,duplication|splice_polypyrimidine_tract_variant&non_coding_transcript_exon_variant&intron_variant|LOW||ENSMGAG00010009236|Transcript|ENSMGAT00010021131|lncRNA|1-3/3|1-2/2|||696-?|||||||-1||||tmp4.gtf.gz|,duplication|transcript_amplification|HIGH||ENSMGAG00010009236|T…
1_RagTag	193422277	DUP480	N	<DUP>	PASS	193428732	6455	ChrB=1_RagTag	193584939	193591194	6255	Parent=.	DupType=copygain	CSQ=duplication|upstream_gene_variant|MODIFIER||ENSMGAG00010016827|Transcript|ENSMGAT00010037687|protein_coding|||||||||||1572|1||||tmp4.gtf.gz|,duplication|intron_variant&feature_elongation|MODIFIER||ENSMGAG00010016827|Transcript|ENSMGAT00010037704|protein_coding||1/2||||||||||1||||tmp4.gtf.gz|,duplication|transcript_amplification|HIGH||ENSMGAG00010016845|Transcript|ENSMGAT00010037765|pseudogene…
1_RagTag	193422277	DUP481	N	<DUP>	PASS	193428732	6455	ChrB=1_RagTag	193594026	193600480	6454	Parent=.	DupType=copygain	CSQ=duplication|upstream_gene_variant|MODIFIER||ENSMGAG00010016827|Transcript|ENSMGAT00010037687|protein_coding|||||||||||1572|1||||tmp4.gtf.gz|,duplication|intron_variant&feature_elongation|MODIFIER||ENSMGAG00010016827|Transcript|ENSMGAT00010037704|protein_coding||1/2||||||||||1||||tmp4.gtf.gz|,duplication|transcript_amplification|HIGH||ENSMGAG00010016845|Transcript|ENSMGAT00010037765|pseudogene…
6_RagTag	1860463	DUP860	N	<DUP>	PASS	1866889	6426	ChrB=17_RagTag	13111973	13118378	6405	Parent=.	DupType=copygain	CSQ=duplication|intron_variant&feature_elongation|MODIFIER||ENSMGAG00010001088|Transcript|ENSMGAT00010002572|protein_coding||6/12||||||||||1||||tmp4.gtf.gz|,duplication|intron_variant&feature_elongation|MODIFIER||ENSMGAG00010001088|Transcript|ENSMGAT00010002581|protein_coding||6/12||||||||||1||||tmp4.gtf.gz|
1_RagTag	77150743	DUP714	N	<DUP>	PASS	77157152	6409	ChrB=8_RagTag	1432117	1438522	6405	Parent=.	DupType=copyloss	CSQ=duplication|intergenic_variant|MODIFIER||||||||||||||||||||||
1_RagTag	131382862	DUP715	N	<DUP>	PASS	131389244	6382	ChrB=24_RagTag	4852597	4859005	6408	Parent=.	DupType=copyloss	CSQ=duplication|intron_variant&feature_elongation|MODIFIER||ENSMGAG00010009892|Transcript|ENSMGAT00010022624|protein_coding||5/9||||||||||-1||||tmp4.gtf.gz|,duplication|transcript_amplification|HIGH||ENSMGAG00010018866|Transcript|ENSMGAT00010042397|protein_coding||||||||||||1||||tmp4.gtf.gz|
11_RagTag	581	DUP671	N	<DUP>	PASS	6899	6318	ChrB=13_RagTag	6431	12749	6318	Parent=.	DupType=copyloss	CSQ=duplication|upstream_gene_variant|MODIFIER||ENSMGAG00010006926|Transcript|ENSMGAT00010015990|lncRNA|||||||||||608|1||||tmp4.gtf.gz|
24_RagTag	4816355	DUP763	N	<DUP>	PASS	4822667	6312	ChrB=34_RagTag	412195	418507	6312	Parent=.	DupType=copygain	CSQ=duplication|transcript_amplification|HIGH||ENSMGAG00010019803|Transcript|ENSMGAT00010044312|protein_coding||||||||||||-1||||tmp4.gtf.gz|
30_RagTag	655204	DUP523	N	<DUP>	PASS	661502	6298	ChrB=30_RagTag	240895	247188	6293	Parent=.	DupType=copygain	CSQ=duplication|transcript_amplification|HIGH||ENSMGAG00010020430|Transcript|ENSMGAT00010045659|protein_coding||||||||||||-1||||tmp4.gtf.gz|
30_RagTag	950066	DUP795	N	<DUP>	PASS	956293	6227	ChrB=27_RagTag	2854756	2860919	6163	Parent=.	DupType=copyloss	CSQ=duplication|intergenic_variant|MODIFIER||||||||||||||||||||||
30_RagTag	992004	DUP796	N	<DUP>	PASS	998229	6225	ChrB=27_RagTag	2854756	2860919	6163	Parent=.	DupType=copyloss	CSQ=duplication|intron_variant&non_coding_transcript_variant&feature_elongation|MODIFIER||ENSMGAG00010020498|Transcript|ENSMGAT00010045815|lncRNA||3/3||||||||||-1||||tmp4.gtf.gz|,duplication|intron_variant&non_coding_transcript_variant&feature_elongation|MODIFIER||ENSMGAG00010020498|Transcript|ENSMGAT00010045821|lncRNA||2/3||||||||||-1||||tmp4.gtf.gz|
17_RagTag	12918251	DUP423	N	<DUP>	PASS	12924356	6105	ChrB=17_RagTag	13077709	13083847	6138	Parent=.	DupType=copygain	CSQ=duplication|downstream_gene_variant|MODIFIER||ENSMGAG00010009235|Transcript|ENSMGAT00010021126|lncRNA|||||||||||602|1||||tmp4.gtf.gz|,duplication|transcript_amplification|HIGH||ENSMGAG00010009236|Transcript|ENSMGAT00010021131|lncRNA||||||||||||-1||||tmp4.gtf.gz|,duplication|upstream_gene_variant|MODIFIER||ENSMGAG00010009236|Transcript|ENSMGAT00010021142|lncRNA|||||||||||1982|-1||||tmp4.gtf.gz…
Z_RagTag	26648169	DUP598	N	<DUP>	PASS	26654263	6094	ChrB=Z_RagTag	26003697	26009799	6102	Parent=.	DupType=copygain	CSQ=duplication|intron_variant&non_coding_transcript_variant&feature_elongation|MODIFIER||ENSMGAG00010019317|Transcript|ENSMGAT00010043291|lncRNA||3/3||||||||||1||||tmp4.gtf.gz|,duplication|intron_variant&non_coding_transcript_variant&feature_elongation|MODIFIER||ENSMGAG00010019317|Transcript|ENSMGAT00010043299|lncRNA||2/2||||||||||1||||tmp4.gtf.gz|,duplication|intron_variant&non_coding_transcrip…
10_RagTag	2349984	DUP385	N	<DUP>	PASS	2356030	6046	ChrB=10_RagTag	3042813	3048849	6036	Parent=.	DupType=copyloss	CSQ=duplication|intergenic_variant|MODIFIER||||||||||||||||||||||
10_RagTag	2324878	DUP383	N	<DUP>	PASS	2330798	5920	ChrB=10_RagTag	3049677	3055587	5910	Parent=.	DupType=copyloss	CSQ=duplication|intergenic_variant|MODIFIER||||||||||||||||||||||
10_RagTag	2336618	DUP384	N	<DUP>	PASS	2342534	5916	ChrB=10_RagTag	3049677	3055587	5910	Parent=.	DupType=copyloss	CSQ=duplication|intergenic_variant|MODIFIER||||||||||||||||||||||
5_RagTag	225857	DUP848	N	<DUP>	PASS	231724	5867	ChrB=22_RagTag	970	6792	5822	Parent=.	DupType=copygain	CSQ=duplication|transcript_amplification|HIGH||ENSMGAG00010019913|Transcript|ENSMGAT00010044526|lncRNA||||||||||||-1||||tmp4.gtf.gz|
5_RagTag	22281856	DUP583	N	<DUP>	PASS	22287681	5825	ChrB=5_RagTag	21555897	21561725	5828	Parent=.	DupType=copygain	CSQ=duplication|intergenic_variant|MODIFIER||||||||||||||||||||||
17_RagTag	12916260	DUP420	N	<DUP>	PASS	12922039	5779	ChrB=17_RagTag	13024451	13031455	7004	Parent=.	DupType=copygain	CSQ=duplication|transcript_amplification|HIGH||ENSMGAG00010009235|Transcript|ENSMGAT00010021126|lncRNA||||||||||||1||||tmp4.gtf.gz|,duplication|transcript_amplification|HIGH||ENSMGAG00010009236|Transcript|ENSMGAT00010021131|lncRNA||||||||||||-1||||tmp4.gtf.gz|,duplication|non_coding_transcript_exon_variant|MODIFIER||ENSMGAG00010009236|Transcript|ENSMGAT00010021142|lncRNA|1/1||||?-10|||||||-1||||t…
24_RagTag	4816504	DUP765	N	<DUP>	PASS	4822268	5764	ChrB=17_RagTag	12893343	12899094	5751	Parent=.	DupType=copygain	CSQ=duplication|transcript_amplification|HIGH||ENSMGAG00010019803|Transcript|ENSMGAT00010044312|protein_coding||||||||||||-1||||tmp4.gtf.gz|
24_RagTag	4816504	DUP766	N	<DUP>	PASS	4822268	5764	ChrB=17_RagTag	12994498	13000251	5753	Parent=.	DupType=copygain	CSQ=duplication|transcript_amplification|HIGH||ENSMGAG00010019803|Transcript|ENSMGAT00010044312|protein_coding||||||||||||-1||||tmp4.gtf.gz|
2_RagTag	4263	DUP786	N	<DUP>	PASS	9959	5696	ChrB=13_RagTag	11842	17531	5689	Parent=.	DupType=copyloss	CSQ=duplication|intergenic_variant|MODIFIER||||||||||||||||||||||
10_RagTag	1683589	DUP380	N	<DUP>	PASS	1689227	5638	ChrB=10_RagTag	2290071	2295690	5619	Parent=.	DupType=copygain	CSQ=duplication|intergenic_variant|MODIFIER||||||||||||||||||||||
3_RagTag	93622973	DUP549	N	<DUP>	PASS	93628492	5519	ChrB=3_RagTag	95549710	95555120	5410	Parent=.	DupType=copygain	CSQ=duplication|intron_variant&feature_elongation|MODIFIER||ENSMGAG00010000026|Transcript|ENSMGAT00010000050|protein_coding||1/1||||||||||-1||||tmp4.gtf.gz|
30_RagTag	180328	DUP792	N	<DUP>	PASS	185831	5503	ChrB=17_RagTag	13391102	13396595	5493	Parent=.	DupType=copygain	CSQ=duplication|intron_variant&feature_elongation|MODIFIER||ENSMGAG00010018239|Transcript|ENSMGAT00010041061|protein_coding||4/7||||||||||-1||||tmp4.gtf.gz|,duplication|intron_variant&feature_elongation|MODIFIER||ENSMGAG00010018239|Transcript|ENSMGAT00010041084|protein_coding||4/11||||||||||-1||||tmp4.gtf.gz|,duplication|intron_variant&feature_elongation|MODIFIER||ENSMGAG00010018239|Transcript|EN…
17_RagTag	12911923	DUP404	N	<DUP>	PASS	12917416	5493	ChrB=17_RagTag	13088363	13093855	5492	Parent=.	DupType=copygain	CSQ=duplication|non_coding_transcript_exon_variant|MODIFIER||ENSMGAG00010009235|Transcript|ENSMGAT00010021126|lncRNA|1/1||||?-969|||||||1||||tmp4.gtf.gz|,duplication|downstream_gene_variant|MODIFIER||ENSMGAG00010009236|Transcript|ENSMGAT00010021131|lncRNA|||||||||||880|-1||||tmp4.gtf.gz|,duplication|transcript_amplification|HIGH||ENSMGAG00010009236|Transcript|ENSMGAT00010021142|lncRNA||||||||||||…
3_RagTag	93713193	DUP553	N	<DUP>	PASS	93718673	5480	ChrB=3_RagTag	95594960	95600439	5479	Parent=.	DupType=copygain	CSQ=duplication|intergenic_variant|MODIFIER||||||||||||||||||||||
17_RagTag	12914455	DUP414	N	<DUP>	PASS	12919841	5386	ChrB=17_RagTag	12907968	12913381	5413	Parent=.	DupType=copygain	CSQ=duplication|transcript_amplification|HIGH||ENSMGAG00010009235|Transcript|ENSMGAT00010021126|lncRNA||||||||||||1||||tmp4.gtf.gz|,duplication|splice_polypyrimidine_tract_variant&non_coding_transcript_exon_variant&intron_variant|LOW||ENSMGAG00010009236|Transcript|ENSMGAT00010021131|lncRNA|2-3/3|1-2/2||||||||||-1||||tmp4.gtf.gz|,duplication|transcript_amplification|HIGH||ENSMGAG00010009236|Transc…
Z_RagTag	71225936	DUP609	N	<DUP>	PASS	71231015	5079	ChrB=Z_RagTag	71836686	71841793	5107	Parent=.	DupType=copygain	CSQ=duplication|intergenic_variant|MODIFIER||||||||||||||||||||||
6_RagTag	51705940	DUP862	N	<DUP>	PASS	51710888	4948	ChrB=8_RagTag	11393671	11398621	4950	Parent=.	DupType=copygain	CSQ=duplication|intergenic_variant|MODIFIER||||||||||||||||||||||
4_RagTag	4744443	DUP562	N	<DUP>	PASS	4749387	4944	ChrB=4_RagTag	5541346	5546264	4918	Parent=.	DupType=copygain	CSQ=duplication|intergenic_variant|MODIFIER||||||||||||||||||||||
31_RagTag	125833	DUP801	N	<DUP>	PASS	130746	4913	ChrB=34_RagTag	460633	463922	3289	Parent=.	DupType=copygain	CSQ=duplication|intron_variant&feature_elongation|MODIFIER||ENSMGAG00010013620|Transcript|ENSMGAT00010030714|protein_coding||1/21||||||||||1||||tmp4.gtf.gz|,duplication|splice_polypyrimidine_tract_variant&coding_sequence_variant&5_prime_UTR_variant&intron_variant|LOW||ENSMGAG00010013653|Transcript|ENSMGAT00010030761|protein_coding|1-5/7|1-5/6||||||||||-1||||tmp4.gtf.gz|,duplication|downstream_gen…
2_RagTag	110073949	DUP790	N	<DUP>	PASS	110078840	4891	ChrB=1_RagTag	197204162	197209046	4884	Parent=.	DupType=copygain	CSQ=duplication|upstream_gene_variant|MODIFIER||ENSMGAG00010001281|Transcript|ENSMGAT00010003007|protein_coding|||||||||||4097|-1||||tmp4.gtf.gz|
30_RagTag	181651	DUP794	N	<DUP>	PASS	186446	4795	ChrB=1_RagTag	158286466	158291313	4847	Parent=.	DupType=copygain	CSQ=duplication|intron_variant&feature_elongation|MODIFIER||ENSMGAG00010018239|Transcript|ENSMGAT00010041061|protein_coding||4/7||||||||||-1||||tmp4.gtf.gz|,duplication|intron_variant&feature_elongation|MODIFIER||ENSMGAG00010018239|Transcript|ENSMGAT00010041084|protein_coding||4/11||||||||||-1||||tmp4.gtf.gz|,duplication|intron_variant&feature_elongation|MODIFIER||ENSMGAG00010018239|Transcript|EN…
15_RagTag	1059956	DUP398	N	<DUP>	PASS	1064667	4711	ChrB=15_RagTag	1097317	1102026	4709	Parent=.	DupType=copygain	CSQ=duplication|transcript_amplification|HIGH||ENSMGAG00010018708|Transcript|ENSMGAT00010042062|protein_coding||||||||||||1||||tmp4.gtf.gz|,duplication|transcript_amplification|HIGH||ENSMGAG00010018730|Transcript|ENSMGAT00010042077|protein_coding||||||||||||-1||||tmp4.gtf.gz|,duplication|upstream_gene_variant|MODIFIER||ENSMGAG00010019667|Transcript|ENSMGAT00010044042|protein_coding|||||||||||3464…
2_RagTag	39364061	DUP514	N	<DUP>	PASS	39368759	4698	ChrB=2_RagTag	39345366	39350035	4669	Parent=.	DupType=copygain	CSQ=duplication|intergenic_variant|MODIFIER||||||||||||||||||||||
3_RagTag	38227190	DUP809	N	<DUP>	PASS	38231877	4687	ChrB=Z_RagTag	11886602	11891291	4689	Parent=.	DupType=copygain	CSQ=duplication|downstream_gene_variant|MODIFIER||ENSMGAG00010014186|Transcript|ENSMGAT00010031945|lncRNA|||||||||||2618|1||||tmp4.gtf.gz|,duplication|upstream_gene_variant|MODIFIER||ENSMGAG00010014189|Transcript|ENSMGAT00010031954|lncRNA|||||||||||386|-1||||tmp4.gtf.gz|,duplication|upstream_gene_variant|MODIFIER||ENSMGAG00010014189|Transcript|ENSMGAT00010031958|lncRNA|||||||||||386|-1||||tmp4.gt…
17_RagTag	12914020	DUP407	N	<DUP>	PASS	12918590	4570	ChrB=17_RagTag	13102337	13106907	4570	Parent=.	DupType=copygain	CSQ=duplication|transcript_amplification|HIGH||ENSMGAG00010009235|Transcript|ENSMGAT00010021126|lncRNA||||||||||||1||||tmp4.gtf.gz|,duplication|splice_polypyrimidine_tract_variant&non_coding_transcript_exon_variant&intron_variant|LOW||ENSMGAG00010009236|Transcript|ENSMGAT00010021131|lncRNA|3/3|2/2||||||||||-1||||tmp4.gtf.gz|,duplication|transcript_amplification|HIGH||ENSMGAG00010009236|Transcript…
17_RagTag	42502	DUP402	N	<DUP>	PASS	47026	4524	ChrB=17_RagTag	43692	48191	4499	Parent=.	DupType=copygain	CSQ=duplication|intergenic_variant|MODIFIER||||||||||||||||||||||
5_RagTag	22260521	DUP582	N	<DUP>	PASS	22264891	4370	ChrB=5_RagTag	21561843	21566203	4360	Parent=.	DupType=copygain	CSQ=duplication|intergenic_variant|MODIFIER||||||||||||||||||||||
18_RagTag	299863	DUP431	N	<DUP>	PASS	304074	4211	ChrB=18_RagTag	304758	308960	4202	Parent=.	DupType=copyloss	CSQ=duplication|downstream_gene_variant|MODIFIER||ENSMGAG00010012817|Transcript|ENSMGAT00010028910|protein_coding|||||||||||430|-1||||tmp4.gtf.gz|,duplication|downstream_gene_variant|MODIFIER||ENSMGAG00010012817|Transcript|ENSMGAT00010028944|protein_coding|||||||||||817|-1||||tmp4.gtf.gz|,duplication|upstream_gene_variant|MODIFIER||ENSMGAG00010013076|Transcript|ENSMGAT00010029496|protein_coding||…
17_RagTag	12920189	DUP424	N	<DUP>	PASS	12924356	4167	ChrB=17_RagTag	13063164	13067322	4158	Parent=.	DupType=copygain	CSQ=duplication|downstream_gene_variant|MODIFIER||ENSMGAG00010009235|Transcript|ENSMGAT00010021126|lncRNA|||||||||||2540|1||||tmp4.gtf.gz|,duplication|non_coding_transcript_exon_variant&intron_variant|MODIFIER||ENSMGAG00010009236|Transcript|ENSMGAT00010021131|lncRNA|1/3|1/2||||||||||-1||||tmp4.gtf.gz|,duplication|upstream_gene_variant|MODIFIER||ENSMGAG00010009236|Transcript|ENSMGAT00010021142|lnc…
17_RagTag	12914455	DUP413	N	<DUP>	PASS	12918590	4135	ChrB=17_RagTag	12971635	12975782	4147	Parent=.	DupType=copygain	CSQ=duplication|transcript_amplification|HIGH||ENSMGAG00010009235|Transcript|ENSMGAT00010021126|lncRNA||||||||||||1||||tmp4.gtf.gz|,duplication|splice_polypyrimidine_tract_variant&non_coding_transcript_exon_variant&intron_variant|LOW||ENSMGAG00010009236|Transcript|ENSMGAT00010021131|lncRNA|3/3|2/2||||||||||-1||||tmp4.gtf.gz|,duplication|transcript_amplification|HIGH||ENSMGAG00010009236|Transcript…
3_RagTag	60577196	DUP541	N	<DUP>	PASS	60581229	4033	ChrB=3_RagTag	60583896	60587843	3947	Parent=.	DupType=copygain	CSQ=duplication|intron_variant&feature_elongation|MODIFIER||ENSMGAG00010002078|Transcript|ENSMGAT00010004843|protein_coding||2/4||||||||||1||||tmp4.gtf.gz|
3_RagTag	93643634	DUP551	N	<DUP>	PASS	93647667	4033	ChrB=3_RagTag	95572568	95576600	4032	Parent=.	DupType=copyloss	CSQ=duplication|splice_polypyrimidine_tract_variant&coding_sequence_variant&intron_variant&feature_elongation|LOW||ENSMGAG00010000024|Transcript|ENSMGAT00010000044|protein_coding|2/3|1-2/2||||||||||-1||||tmp4.gtf.gz|
17_RagTag	12929796	DUP427	N	<DUP>	PASS	12933717	3921	ChrB=17_RagTag	13008077	13012009	3932	Parent=.	DupType=copygain	CSQ=duplication|intergenic_variant|MODIFIER||||||||||||||||||||||
1_RagTag	2297931	DUP434	N	<DUP>	PASS	2301797	3866	ChrB=1_RagTag	3127803	3131670	3867	Parent=.	DupType=copygain	CSQ=duplication|intron_variant&feature_elongation|MODIFIER||ENSMGAG00010004372|Transcript|ENSMGAT00010010255|protein_coding||3/7||||||||||1||||tmp4.gtf.gz|,duplication|intron_variant&feature_elongation|MODIFIER||ENSMGAG00010004372|Transcript|ENSMGAT00010010261|protein_coding||3/8||||||||||1||||tmp4.gtf.gz|,duplication|intron_variant&feature_elongation|MODIFIER||ENSMGAG00010004372|Transcript|ENSMG…
22_RagTag	4803156	DUP743	N	<DUP>	PASS	4806938	3782	ChrB=1_RagTag	62309871	62313638	3767	Parent=.	DupType=copygain	CSQ=duplication|non_coding_transcript_exon_variant|MODIFIER||ENSMGAG00010010668|Transcript|ENSMGAT00010024201|lncRNA|2/2||||590-?|||||||-1||||tmp4.gtf.gz|
24_RagTag	4818617	DUP767	N	<DUP>	PASS	4822268	3651	ChrB=17_RagTag	13034072	13037719	3647	Parent=.	DupType=copygain	CSQ=duplication|coding_sequence_variant&5_prime_UTR_variant&intron_variant|MODIFIER||ENSMGAG00010019803|Transcript|ENSMGAT00010044312|protein_coding|1/2|1/1||||||||||-1||||tmp4.gtf.gz|
1_RagTag	155264668	DUP464	N	<DUP>	PASS	155268228	3560	ChrB=1_RagTag	154932791	154936365	3574	Parent=.	DupType=copygain	CSQ=duplication|upstream_gene_variant|MODIFIER||ENSMGAG00010004606|Transcript|ENSMGAT00010010762|lncRNA|||||||||||1080|1||||tmp4.gtf.gz|,duplication|downstream_gene_variant|MODIFIER||ENSMGAG00010005160|Transcript|ENSMGAT00010011962|lncRNA|||||||||||60|-1||||tmp4.gtf.gz|,duplication|downstream_gene_variant|MODIFIER||ENSMGAG00010005160|Transcript|ENSMGAT00010012023|lncRNA|||||||||||210|-1||||tmp4.g…
5_RagTag	240200	DUP850	N	<DUP>	PASS	243737	3537	ChrB=20_RagTag	49449	53022	3573	Parent=.	DupType=copygain	CSQ=duplication|intergenic_variant|MODIFIER||||||||||||||||||||||
30_RagTag	180477	DUP793	N	<DUP>	PASS	183876	3399	ChrB=1_RagTag	158285297	158288690	3393	Parent=.	DupType=copygain	CSQ=duplication|intron_variant&feature_elongation|MODIFIER||ENSMGAG00010018239|Transcript|ENSMGAT00010041061|protein_coding||4/7||||||||||-1||||tmp4.gtf.gz|,duplication|intron_variant&feature_elongation|MODIFIER||ENSMGAG00010018239|Transcript|ENSMGAT00010041084|protein_coding||4/11||||||||||-1||||tmp4.gtf.gz|,duplication|intron_variant&feature_elongation|MODIFIER||ENSMGAG00010018239|Transcript|EN…
29_RagTag	147649	DUP511	N	<DUP>	PASS	150857	3208	ChrB=29_RagTag	175226	178441	3215	Parent=.	DupType=copygain	CSQ=duplication|upstream_gene_variant|MODIFIER||ENSMGAG00010012003|Transcript|ENSMGAT00010027273|protein_coding|||||||||||31|-1||||tmp4.gtf.gz|,duplication|upstream_gene_variant|MODIFIER||ENSMGAG00010012003|Transcript|ENSMGAT00010027289|protein_coding|||||||||||198|-1||||tmp4.gtf.gz|,duplication|upstream_gene_variant|MODIFIER||ENSMGAG00010012003|Transcript|ENSMGAT00010027295|protein_coding|||||||…
5_RagTag	17929961	DUP579	N	<DUP>	PASS	17933161	3200	ChrB=5_RagTag	17051203	17054403	3200	Parent=.	DupType=copyloss	CSQ=duplication|splice_polypyrimidine_tract_variant&coding_sequence_variant&intron_variant&feature_elongation|LOW||ENSMGAG00010013386|Transcript|ENSMGAT00010030176|protein_coding|1-2/3|1-2/2|||302-?|198-?|66-?|||||1||||tmp4.gtf.gz|,duplication|splice_polypyrimidine_tract_variant&coding_sequence_variant&intron_variant&feature_elongation|LOW||ENSMGAG00010013386|Transcript|ENSMGAT00010030192|protein…
1_RagTag	147836097	DUP459	N	<DUP>	PASS	147839277	3180	ChrB=1_RagTag	149204838	149208091	3253	Parent=.	DupType=copygain	CSQ=duplication|intron_variant&feature_elongation|MODIFIER||ENSMGAG00010020790|Transcript|ENSMGAT00010046466|protein_coding||5/7||||||||||-1||||tmp4.gtf.gz|,duplication|intron_variant&feature_elongation|MODIFIER||ENSMGAG00010020790|Transcript|ENSMGAT00010046472|protein_coding||5/7||||||||||-1||||tmp4.gtf.gz|
1_RagTag	147836097	DUP460	N	<DUP>	PASS	147839277	3180	ChrB=1_RagTag	149208977	149212229	3252	Parent=.	DupType=copygain	CSQ=duplication|intron_variant&feature_elongation|MODIFIER||ENSMGAG00010020790|Transcript|ENSMGAT00010046466|protein_coding||5/7||||||||||-1||||tmp4.gtf.gz|,duplication|intron_variant&feature_elongation|MODIFIER||ENSMGAG00010020790|Transcript|ENSMGAT00010046472|protein_coding||5/7||||||||||-1||||tmp4.gtf.gz|
1_RagTag	147836097	DUP461	N	<DUP>	PASS	147839277	3180	ChrB=1_RagTag	149213115	149216368	3253	Parent=.	DupType=copygain	CSQ=duplication|intron_variant&feature_elongation|MODIFIER||ENSMGAG00010020790|Transcript|ENSMGAT00010046466|protein_coding||5/7||||||||||-1||||tmp4.gtf.gz|,duplication|intron_variant&feature_elongation|MODIFIER||ENSMGAG00010020790|Transcript|ENSMGAT00010046472|protein_coding||5/7||||||||||-1||||tmp4.gtf.gz|
1_RagTag	147836097	DUP462	N	<DUP>	PASS	147839277	3180	ChrB=1_RagTag	149217254	149220508	3254	Parent=.	DupType=copygain	CSQ=duplication|intron_variant&feature_elongation|MODIFIER||ENSMGAG00010020790|Transcript|ENSMGAT00010046466|protein_coding||5/7||||||||||-1||||tmp4.gtf.gz|,duplication|intron_variant&feature_elongation|MODIFIER||ENSMGAG00010020790|Transcript|ENSMGAT00010046472|protein_coding||5/7||||||||||-1||||tmp4.gtf.gz|
3_RagTag	93625819	DUP550	N	<DUP>	PASS	93628928	3109	ChrB=3_RagTag	95499917	95503026	3109	Parent=.	DupType=copygain	CSQ=duplication|coding_sequence_variant&intron_variant&feature_elongation|MODIFIER||ENSMGAG00010000026|Transcript|ENSMGAT00010000050|protein_coding|1/2|1/1|||69-?|49-?|17-?|||||-1||||tmp4.gtf.gz|
7_RagTag	34933964	DUP591	N	<DUP>	PASS	34937044	3080	ChrB=7_RagTag	36228478	36231558	3080	Parent=.	DupType=copygain	CSQ=duplication|downstream_gene_variant|MODIFIER||ENSMGAG00010001472|Transcript|ENSMGAT00010003398|snRNA|||||||||||3823|-1||||tmp4.gtf.gz|
5_RagTag	40273	DUP833	N	<DUP>	PASS	43309	3036	ChrB=27_RagTag	2563291	2566320	3029	Parent=.	DupType=copygain	CSQ=duplication|intergenic_variant|MODIFIER||||||||||||||||||||||
4_RagTag	5201174	DUP564	N	<DUP>	PASS	5204207	3033	ChrB=4_RagTag	6067783	6070892	3109	Parent=.	DupType=copygain	CSQ=duplication|upstream_gene_variant|MODIFIER||ENSMGAG00010004366|Transcript|ENSMGAT00010010244|lncRNA|||||||||||3267|-1||||tmp4.gtf.gz|,duplication|non_coding_transcript_exon_variant|MODIFIER||ENSMGAG00010004371|Transcript|ENSMGAT00010010253|lncRNA|2/2||||2547-?|||||||-1||||tmp4.gtf.gz|,duplication|downstream_gene_variant|MODIFIER||ENSMGAG00010005439|Transcript|ENSMGAT00010012641|lncRNA||||||||…
22_RagTag	2071464	DUP488	N	<DUP>	PASS	2074461	2997	ChrB=22_RagTag	2144088	2147059	2971	Parent=.	DupType=copygain	CSQ=duplication|intergenic_variant|MODIFIER||||||||||||||||||||||
4_RagTag	152136	DUP823	N	<DUP>	PASS	155123	2987	ChrB=8_RagTag	131441	134427	2986	Parent=.	DupType=copygain	CSQ=duplication|intergenic_variant|MODIFIER||||||||||||||||||||||
17_RagTag	12914455	DUP412	N	<DUP>	PASS	12917416	2961	ChrB=17_RagTag	13094180	13097131	2951	Parent=.	DupType=copygain	CSQ=duplication|non_coding_transcript_exon_variant|MODIFIER||ENSMGAG00010009235|Transcript|ENSMGAT00010021126|lncRNA|1/1||||?-969|||||||1||||tmp4.gtf.gz|,duplication|downstream_gene_variant|MODIFIER||ENSMGAG00010009236|Transcript|ENSMGAT00010021131|lncRNA|||||||||||880|-1||||tmp4.gtf.gz|,duplication|transcript_amplification|HIGH||ENSMGAG00010009236|Transcript|ENSMGAT00010021142|lncRNA||||||||||||…
18_RagTag	299863	DUP430	N	<DUP>	PASS	302819	2956	ChrB=18_RagTag	320109	323051	2942	Parent=.	DupType=copygain	CSQ=duplication|downstream_gene_variant|MODIFIER||ENSMGAG00010012817|Transcript|ENSMGAT00010028910|protein_coding|||||||||||1685|-1||||tmp4.gtf.gz|,duplication|downstream_gene_variant|MODIFIER||ENSMGAG00010012817|Transcript|ENSMGAT00010028944|protein_coding|||||||||||2072|-1||||tmp4.gtf.gz|,duplication|upstream_gene_variant|MODIFIER||ENSMGAG00010013076|Transcript|ENSMGAT00010029496|protein_coding…
5_RagTag	158656	DUP842	N	<DUP>	PASS	161544	2888	ChrB=31_RagTag	69	2963	2894	Parent=.	DupType=copyloss	CSQ=duplication|intergenic_variant|MODIFIER||||||||||||||||||||||
3_RagTag	88000121	DUP815	N	<DUP>	PASS	88002742	2621	ChrB=1_RagTag	137323026	137325648	2622	Parent=.	DupType=copygain	CSQ=duplication|intergenic_variant|MODIFIER||||||||||||||||||||||
1_RagTag	182153717	DUP475	N	<DUP>	PASS	182156241	2524	ChrB=1_RagTag	182191958	182194482	2524	Parent=.	DupType=copygain	CSQ=duplication|downstream_gene_variant|MODIFIER||ENSMGAG00010022604|Transcript|ENSMGAT00010050545|lncRNA|||||||||||2656|1||||tmp4.gtf.gz|
1_RagTag	122892678	DUP455	N	<DUP>	PASS	122895144	2466	ChrB=1_RagTag	122454625	122457082	2457	Parent=.	DupType=copyloss	CSQ=duplication|intergenic_variant|MODIFIER||||||||||||||||||||||
11_RagTag	19825	DUP674	N	<DUP>	PASS	22249	2424	ChrB=14_RagTag	2231	4738	2507	Parent=.	DupType=copyloss	CSQ=duplication|intergenic_variant|MODIFIER||||||||||||||||||||||
4_RagTag	19331435	DUP826	N	<DUP>	PASS	19333783	2348	ChrB=1_RagTag	13608328	13610649	2321	Parent=.	DupType=copygain	CSQ=duplication|intergenic_variant|MODIFIER||||||||||||||||||||||
31_RagTag	125833	DUP800	N	<DUP>	PASS	128158	2325	ChrB=34_RagTag	408636	410976	2340	Parent=.	DupType=copygain	CSQ=duplication|intron_variant&feature_elongation|MODIFIER||ENSMGAG00010013620|Transcript|ENSMGAT00010030714|protein_coding||1/21||||||||||1||||tmp4.gtf.gz|,duplication|splice_polypyrimidine_tract_variant&coding_sequence_variant&5_prime_UTR_variant&intron_variant|LOW||ENSMGAG00010013653|Transcript|ENSMGAT00010030761|protein_coding|1-5/7|1-5/6||||||||||-1||||tmp4.gtf.gz|
1_RagTag	65860383	DUP438	N	<DUP>	PASS	65862700	2317	ChrB=1_RagTag	66241148	66243594	2446	Parent=.	DupType=copyloss	CSQ=duplication|intergenic_variant|MODIFIER||||||||||||||||||||||
27_RagTag	2432049	DUP497	N	<DUP>	PASS	2434295	2246	ChrB=27_RagTag	3063951	3066177	2226	Parent=.	DupType=copygain	CSQ=duplication|downstream_gene_variant|MODIFIER||ENSMGAG00010020120|Transcript|ENSMGAT00010044930|lncRNA|||||||||||1363|-1||||tmp4.gtf.gz|
27_RagTag	2432049	DUP498	N	<DUP>	PASS	2434295	2246	ChrB=27_RagTag	3085615	3087800	2185	Parent=.	DupType=copygain	CSQ=duplication|downstream_gene_variant|MODIFIER||ENSMGAG00010020120|Transcript|ENSMGAT00010044930|lncRNA|||||||||||1363|-1||||tmp4.gtf.gz|
27_RagTag	2432049	DUP499	N	<DUP>	PASS	2434295	2246	ChrB=27_RagTag	3097213	3099398	2185	Parent=.	DupType=copygain	CSQ=duplication|downstream_gene_variant|MODIFIER||ENSMGAG00010020120|Transcript|ENSMGAT00010044930|lncRNA|||||||||||1363|-1||||tmp4.gtf.gz|
27_RagTag	2432049	DUP500	N	<DUP>	PASS	2434295	2246	ChrB=27_RagTag	3114582	3116808	2226	Parent=.	DupType=copygain	CSQ=duplication|downstream_gene_variant|MODIFIER||ENSMGAG00010020120|Transcript|ENSMGAT00010044930|lncRNA|||||||||||1363|-1||||tmp4.gtf.gz|
27_RagTag	2432049	DUP501	N	<DUP>	PASS	2434295	2246	ChrB=27_RagTag	3127132	3129317	2185	Parent=.	DupType=copygain	CSQ=duplication|downstream_gene_variant|MODIFIER||ENSMGAG00010020120|Transcript|ENSMGAT00010044930|lncRNA|||||||||||1363|-1||||tmp4.gtf.gz|
27_RagTag	2432049	DUP502	N	<DUP>	PASS	2434295	2246	ChrB=27_RagTag	3139386	3141571	2185	Parent=.	DupType=copygain	CSQ=duplication|downstream_gene_variant|MODIFIER||ENSMGAG00010020120|Transcript|ENSMGAT00010044930|lncRNA|||||||||||1363|-1||||tmp4.gtf.gz|
31_RagTag	958	DUP797	N	<DUP>	PASS	3178	2220	ChrB=20_RagTag	58277	60504	2227	Parent=.	DupType=copygain	CSQ=duplication|intergenic_variant|MODIFIER||||||||||||||||||||||
30_RagTag	116056	DUP522	N	<DUP>	PASS	118188	2132	ChrB=30_RagTag	235572	237704	2132	Parent=.	DupType=copygain	CSQ=duplication|upstream_gene_variant|MODIFIER||ENSMGAG00010010772|Transcript|ENSMGAT00010024435|protein_coding|||||||||||4586|-1||||tmp4.gtf.gz|,duplication|downstream_gene_variant|MODIFIER||ENSMGAG00010019387|Transcript|ENSMGAT00010043474|protein_coding|||||||||||1530|-1||||tmp4.gtf.gz|
17_RagTag	13379993	DUP709	N	<DUP>	PASS	13382120	2127	ChrB=12_RagTag	96052	98193	2141	Parent=.	DupType=copygain	CSQ=duplication|intergenic_variant|MODIFIER||||||||||||||||||||||
12_RagTag	14351182	DUP687	N	<DUP>	PASS	14353293	2111	ChrB=3_RagTag	19961746	19963858	2112	Parent=.	DupType=copygain	CSQ=duplication|intron_variant&non_coding_transcript_variant&feature_elongation|MODIFIER||ENSMGAG00010007989|Transcript|ENSMGAT00010018295|lncRNA||2/4||||||||||1||||tmp4.gtf.gz|,duplication|intron_variant&non_coding_transcript_variant&feature_elongation|MODIFIER||ENSMGAG00010007989|Transcript|ENSMGAT00010018299|lncRNA||1/3||||||||||1||||tmp4.gtf.gz|
3_RagTag	85659929	DUP547	N	<DUP>	PASS	85662039	2110	ChrB=3_RagTag	85955510	85957630	2120	Parent=.	DupType=copygain	CSQ=duplication|intergenic_variant|MODIFIER||||||||||||||||||||||
29_RagTag	147205	DUP507	N	<DUP>	PASS	149298	2093	ChrB=29_RagTag	153199	155336	2137	Parent=.	DupType=copygain	CSQ=duplication|transcript_amplification|HIGH||ENSMGAG00010012003|Transcript|ENSMGAT00010027273|protein_coding||||||||||||-1||||tmp4.gtf.gz|,duplication|transcript_amplification|HIGH||ENSMGAG00010012003|Transcript|ENSMGAT00010027289|protein_coding||||||||||||-1||||tmp4.gtf.gz|,duplication|transcript_amplification|HIGH||ENSMGAG00010012003|Transcript|ENSMGAT00010027295|protein_coding||||||||||||-1|…
29_RagTag	147258	DUP508	N	<DUP>	PASS	149298	2040	ChrB=29_RagTag	129984	132090	2106	Parent=.	DupType=copygain	CSQ=duplication|intergenic_variant|MODIFIER||ENSMGAG00010012003|Transcript|ENSMGAT00010027273|protein_coding|1/1||||?-361|||||||-1||||tmp4.gtf.gz|,duplication|intergenic_variant|MODIFIER||ENSMGAG00010012003|Transcript|ENSMGAT00010027289|protein_coding|1/1||||?-194|||||||-1||||tmp4.gtf.gz|,duplication|intergenic_variant|MODIFIER||ENSMGAG00010012003|Transcript|ENSMGAT00010027295|protein_coding|1/1|…
29_RagTag	147258	DUP509	N	<DUP>	PASS	149298	2040	ChrB=29_RagTag	141277	143459	2182	Parent=.	DupType=copygain	CSQ=duplication|intergenic_variant|MODIFIER||ENSMGAG00010012003|Transcript|ENSMGAT00010027273|protein_coding|1/1||||?-361|||||||-1||||tmp4.gtf.gz|,duplication|intergenic_variant|MODIFIER||ENSMGAG00010012003|Transcript|ENSMGAT00010027289|protein_coding|1/1||||?-194|||||||-1||||tmp4.gtf.gz|,duplication|intergenic_variant|MODIFIER||ENSMGAG00010012003|Transcript|ENSMGAT00010027295|protein_coding|1/1|…
23_RagTag	6843652	DUP753	N	<DUP>	PASS	6845684	2032	ChrB=17_RagTag	12994109	12996100	1991	Parent=.	DupType=copyloss	CSQ=duplication|intergenic_variant|MODIFIER||||||||||||||||||||||
24_RagTag	4816504	DUP764	N	<DUP>	PASS	4818497	1993	ChrB=17_RagTag	13031966	13033952	1986	Parent=.	DupType=copygain	CSQ=duplication|splice_polypyrimidine_tract_variant&coding_sequence_variant&3_prime_UTR_variant&intron_variant|LOW||ENSMGAG00010019803|Transcript|ENSMGAT00010044312|protein_coding|2/2|1/1||||||||||-1||||tmp4.gtf.gz|
3_RagTag	17427895	DUP808	N	<DUP>	PASS	17429878	1983	ChrB=4_RagTag	16919246	16921229	1983	Parent=.	DupType=copygain	CSQ=duplication|intergenic_variant|MODIFIER||||||||||||||||||||||
4_RagTag	137490	DUP822	N	<DUP>	PASS	139456	1966	ChrB=9_RagTag	19267522	19269481	1959	Parent=.	DupType=copygain	CSQ=duplication|intergenic_variant|MODIFIER||||||||||||||||||||||
18_RagTag	320168	DUP432	N	<DUP>	PASS	322096	1928	ChrB=18_RagTag	317421	319346	1925	Parent=.	DupType=copygain	CSQ=duplication|downstream_gene_variant|MODIFIER||ENSMGAG00010012848|Transcript|ENSMGAT00010029018|protein_coding|||||||||||1412|-1||||tmp4.gtf.gz|,duplication|downstream_gene_variant|MODIFIER||ENSMGAG00010012848|Transcript|ENSMGAT00010029040|protein_coding|||||||||||1364|-1||||tmp4.gtf.gz|,duplication|downstream_gene_variant|MODIFIER||ENSMGAG00010012848|Transcript|ENSMGAT00010029069|protein_codi…
31_RagTag	26629	DUP799	N	<DUP>	PASS	28531	1902	ChrB=34_RagTag	446022	447920	1898	Parent=.	DupType=copygain	CSQ=duplication|intergenic_variant|MODIFIER||||||||||||||||||||||
35_RagTag	157683	DUP805	N	<DUP>	PASS	159566	1883	ChrB=7_RagTag	1	1881	1880	Parent=.	DupType=copygain	CSQ=duplication|intergenic_variant|MODIFIER||||||||||||||||||||||
18_RagTag	44618	DUP429	N	<DUP>	PASS	46478	1860	ChrB=18_RagTag	47847	49702	1855	Parent=.	DupType=copygain	CSQ=duplication|downstream_gene_variant|MODIFIER||ENSMGAG00010012010|Transcript|ENSMGAT00010027290|protein_coding|||||||||||1643|1||||tmp4.gtf.gz|,duplication|splice_polypyrimidine_tract_variant&coding_sequence_variant&intron_variant&feature_elongation|LOW||ENSMGAG00010012010|Transcript|ENSMGAT00010027308|protein_coding|2-4/9|2-4/8|||141-?|141-?|47-?|||||1||||tmp4.gtf.gz|,duplication|splice_polyp…
4_RagTag	4711337	DUP560	N	<DUP>	PASS	4713127	1790	ChrB=4_RagTag	5570552	5572333	1781	Parent=.	DupType=copyloss	CSQ=duplication|intergenic_variant|MODIFIER||||||||||||||||||||||
17_RagTag	12914455	DUP410	N	<DUP>	PASS	12916190	1735	ChrB=17_RagTag	13097456	13099191	1735	Parent=.	DupType=copygain	CSQ=duplication|upstream_gene_variant|MODIFIER||ENSMGAG00010009235|Transcript|ENSMGAT00010021126|lncRNA|||||||||||258|1||||tmp4.gtf.gz|,duplication|downstream_gene_variant|MODIFIER||ENSMGAG00010009236|Transcript|ENSMGAT00010021131|lncRNA|||||||||||2106|-1||||tmp4.gtf.gz|,duplication|non_coding_transcript_exon_variant|MODIFIER||ENSMGAG00010009236|Transcript|ENSMGAT00010021142|lncRNA|1/1||||81-?|||…
17_RagTag	12914455	DUP411	N	<DUP>	PASS	12916190	1735	ChrB=17_RagTag	13100732	13102467	1735	Parent=.	DupType=copygain	CSQ=duplication|upstream_gene_variant|MODIFIER||ENSMGAG00010009235|Transcript|ENSMGAT00010021126|lncRNA|||||||||||258|1||||tmp4.gtf.gz|,duplication|downstream_gene_variant|MODIFIER||ENSMGAG00010009236|Transcript|ENSMGAT00010021131|lncRNA|||||||||||2106|-1||||tmp4.gtf.gz|,duplication|non_coding_transcript_exon_variant|MODIFIER||ENSMGAG00010009236|Transcript|ENSMGAT00010021142|lncRNA|1/1||||81-?|||…
29_RagTag	147621	DUP510	N	<DUP>	PASS	149298	1677	ChrB=29_RagTag	165339	167031	1692	Parent=.	DupType=copygain	CSQ=duplication|upstream_gene_variant|MODIFIER||ENSMGAG00010012003|Transcript|ENSMGAT00010027273|protein_coding|||||||||||3|-1||||tmp4.gtf.gz|,duplication|upstream_gene_variant|MODIFIER||ENSMGAG00010012003|Transcript|ENSMGAT00010027289|protein_coding|||||||||||170|-1||||tmp4.gtf.gz|,duplication|upstream_gene_variant|MODIFIER||ENSMGAG00010012003|Transcript|ENSMGAT00010027295|protein_coding||||||||…
17_RagTag	12922660	DUP426	N	<DUP>	PASS	12924320	1660	ChrB=17_RagTag	13120342	13122007	1665	Parent=.	DupType=copygain	CSQ=duplication|upstream_gene_variant|MODIFIER||ENSMGAG00010009236|Transcript|ENSMGAT00010021131|lncRNA|||||||||||920|-1||||tmp4.gtf.gz|,duplication|upstream_gene_variant|MODIFIER||ENSMGAG00010009236|Transcript|ENSMGAT00010021160|lncRNA|||||||||||920|-1||||tmp4.gtf.gz|
5_RagTag	72291	DUP834	N	<DUP>	PASS	73914	1623	ChrB=27_RagTag	2571398	2573022	1624	Parent=.	DupType=copygain	CSQ=duplication|intergenic_variant|MODIFIER||||||||||||||||||||||
5_RagTag	22452351	DUP585	N	<DUP>	PASS	22453967	1616	ChrB=5_RagTag	21409750	21411439	1689	Parent=.	DupType=copyloss	CSQ=duplication|splice_polypyrimidine_tract_variant&non_coding_transcript_exon_variant&intron_variant&feature_elongation|LOW||ENSMGAG00010023468|Transcript|ENSMGAT00010052475|lncRNA|2/2|1/1|||?-8632|||||||-1||||tmp4.gtf.gz|,duplication|splice_polypyrimidine_tract_variant&non_coding_transcript_exon_variant&intron_variant|LOW||ENSMGAG00010023468|Transcript|ENSMGAT00010052477|lncRNA|3/3|2/2|||||||||…
1_RagTag	156301664	DUP466	N	<DUP>	PASS	156303188	1524	ChrB=1_RagTag	156085265	156086789	1524	Parent=.	DupType=copygain	CSQ=duplication|intron_variant&feature_elongation|MODIFIER||ENSMGAG00010003206|Transcript|ENSMGAT00010008409|protein_coding||4/15||||||||||-1||||tmp4.gtf.gz|,duplication|intron_variant&feature_elongation|MODIFIER||ENSMGAG00010003206|Transcript|ENSMGAT00010008432|protein_coding||2/13||||||||||-1||||tmp4.gtf.gz|,duplication|intron_variant&feature_elongation|MODIFIER||ENSMGAG00010003206|Transcript|E…
5_RagTag	7680839	DUP573	N	<DUP>	PASS	7682342	1503	ChrB=5_RagTag	7139867	7141344	1477	Parent=.	DupType=copygain	CSQ=duplication|intergenic_variant|MODIFIER||||||||||||||||||||||
23_RagTag	6126	DUP748	N	<DUP>	PASS	7624	1498	ChrB=26_RagTag	6976	8462	1486	Parent=.	DupType=copygain	CSQ=duplication|intergenic_variant|MODIFIER||||||||||||||||||||||
26_RagTag	6376876	DUP772	N	<DUP>	PASS	6378367	1491	ChrB=27_RagTag	2958855	2960347	1492	Parent=.	DupType=copygain	CSQ=duplication|non_coding_transcript_exon_variant&feature_elongation|MODIFIER||ENSMGAG00010020240|Transcript|ENSMGAT00010045189|lncRNA|1/1||||661-2151|||||||-1||||tmp4.gtf.gz|,duplication|non_coding_transcript_exon_variant&feature_elongation|MODIFIER||ENSMGAG00010020240|Transcript|ENSMGAT00010045203|lncRNA|1/2||||661-2151|||||||-1||||tmp4.gtf.gz|
17_RagTag	12917458	DUP421	N	<DUP>	PASS	12918880	1422	ChrB=17_RagTag	13109737	13111157	1420	Parent=.	DupType=copygain	CSQ=duplication|non_coding_transcript_exon_variant|MODIFIER||ENSMGAG00010009235|Transcript|ENSMGAT00010021126|lncRNA|1/1||||1012-?|||||||1||||tmp4.gtf.gz|,duplication|splice_polypyrimidine_tract_variant&non_coding_transcript_exon_variant&intron_variant|LOW||ENSMGAG00010009236|Transcript|ENSMGAT00010021131|lncRNA|3/3|2/2||||||||||-1||||tmp4.gtf.gz|,duplication|upstream_gene_variant|MODIFIER||ENSMG…
26_RagTag	6534304	DUP490	N	<DUP>	PASS	6535686	1382	ChrB=26_RagTag	6493007	6494404	1397	Parent=.	DupType=copygain	CSQ=duplication|upstream_gene_variant|MODIFIER||ENSMGAG00010012826|Transcript|ENSMGAT00010028940|lncRNA|||||||||||1983|1||||tmp4.gtf.gz|,duplication|non_coding_transcript_exon_variant|MODIFIER||ENSMGAG00010012826|Transcript|ENSMGAT00010028947|lncRNA|1/4||||?-54|||||||1||||tmp4.gtf.gz|,duplication|upstream_gene_variant|MODIFIER||ENSMGAG00010012826|Transcript|ENSMGAT00010028948|lncRNA|||||||||||300…
4_RagTag	32004325	DUP828	N	<DUP>	PASS	32005703	1378	ChrB=1_RagTag	56036807	56038209	1402	Parent=.	DupType=copygain	CSQ=duplication|intron_variant&non_coding_transcript_variant&feature_elongation|MODIFIER||ENSMGAG00010001927|Transcript|ENSMGAT00010004468|lncRNA||3/6||||||||||-1||||tmp4.gtf.gz|,duplication|intron_variant&non_coding_transcript_variant&feature_elongation|MODIFIER||ENSMGAG00010001927|Transcript|ENSMGAT00010004472|lncRNA||3/6||||||||||-1||||tmp4.gtf.gz|,duplication|intron_variant&non_coding_transcr…
1_RagTag	156263572	DUP465	N	<DUP>	PASS	156264926	1354	ChrB=1_RagTag	156039808	156041162	1354	Parent=.	DupType=copygain	CSQ=duplication|intron_variant&feature_elongation|MODIFIER||ENSMGAG00010003206|Transcript|ENSMGAT00010008409|protein_coding||9/15||||||||||-1||||tmp4.gtf.gz|,duplication|intron_variant&feature_elongation|MODIFIER||ENSMGAG00010003206|Transcript|ENSMGAT00010008432|protein_coding||7/13||||||||||-1||||tmp4.gtf.gz|,duplication|intron_variant&feature_elongation|MODIFIER||ENSMGAG00010003206|Transcript|E…
Z_RagTag	72624677	DUP611	N	<DUP>	PASS	72625992	1315	ChrB=Z_RagTag	75892464	75893772	1308	Parent=.	DupType=copygain	CSQ=duplication|intergenic_variant|MODIFIER||||||||||||||||||||||
26_RagTag	6455089	DUP780	N	<DUP>	PASS	6456361	1272	ChrB=34_RagTag	511740	513008	1268	Parent=.	DupType=copyloss	CSQ=duplication|intergenic_variant|MODIFIER||||||||||||||||||||||
26_RagTag	6493303	DUP782	N	<DUP>	PASS	6494567	1264	ChrB=34_RagTag	511748	513008	1260	Parent=.	DupType=copyloss	CSQ=duplication|intergenic_variant|MODIFIER||||||||||||||||||||||
17_RagTag	13186517	DUP704	N	<DUP>	PASS	13187780	1263	ChrB=34_RagTag	511748	513008	1260	Parent=.	DupType=copyloss	CSQ=duplication|intergenic_variant|MODIFIER||||||||||||||||||||||
5_RagTag	22453459	DUP586	N	<DUP>	PASS	22454721	1262	ChrB=5_RagTag	21411634	21412896	1262	Parent=.	DupType=copyloss	CSQ=duplication|intron_variant&non_coding_transcript_variant&feature_elongation|MODIFIER||ENSMGAG00010023468|Transcript|ENSMGAT00010052475|lncRNA||1/1||||||||||-1||||tmp4.gtf.gz|,duplication|intron_variant&non_coding_transcript_variant&feature_elongation|MODIFIER||ENSMGAG00010023468|Transcript|ENSMGAT00010052477|lncRNA||2/2||||||||||-1||||tmp4.gtf.gz|,duplication|splice_polypyrimidine_tract_varia…
23_RagTag	7234773	DUP761	N	<DUP>	PASS	7236004	1231	ChrB=34_RagTag	511968	513211	1243	Parent=.	DupType=copyloss	CSQ=duplication|intergenic_variant|MODIFIER||||||||||||||||||||||
27_RagTag	2493945	DUP504	N	<DUP>	PASS	2495130	1185	ChrB=27_RagTag	3338223	3339410	1187	Parent=.	DupType=copygain	CSQ=duplication|downstream_gene_variant|MODIFIER||ENSMGAG00010015657|Transcript|ENSMGAT00010035101|protein_coding|||||||||||2302|1||||tmp4.gtf.gz|,duplication|downstream_gene_variant|MODIFIER||ENSMGAG00010015657|Transcript|ENSMGAT00010035123|protein_coding|||||||||||2302|1||||tmp4.gtf.gz|,duplication|downstream_gene_variant|MODIFIER||ENSMGAG00010015657|Transcript|ENSMGAT00010035142|protein_coding…
31_RagTag	482526	DUP525	N	<DUP>	PASS	483711	1185	ChrB=31_RagTag	614402	615567	1165	Parent=.	DupType=copygain	CSQ=duplication|coding_sequence_variant&3_prime_UTR_variant|MODIFIER||ENSMGAG00010014988|Transcript|ENSMGAT00010033626|protein_coding|7/7||||1336-?|1336-?|446-?|||||1||||tmp4.gtf.gz|
15_RagTag	4266306	DUP690	N	<DUP>	PASS	4267485	1179	ChrB=13_RagTag	3639046	3640225	1179	Parent=.	DupType=copygain	CSQ=duplication|intron_variant&feature_elongation|MODIFIER||ENSMGAG00010015843|Transcript|ENSMGAT00010035567|protein_coding||3/14||||||||||-1||||tmp4.gtf.gz|,duplication|intron_variant&feature_elongation|MODIFIER||ENSMGAG00010015843|Transcript|ENSMGAT00010035591|protein_coding||3/15||||||||||-1||||tmp4.gtf.gz|
17_RagTag	12916260	DUP419	N	<DUP>	PASS	12917416	1156	ChrB=17_RagTag	13099249	13100407	1158	Parent=.	DupType=copygain	CSQ=duplication|non_coding_transcript_exon_variant|MODIFIER||ENSMGAG00010009235|Transcript|ENSMGAT00010021126|lncRNA|1/1||||?-969|||||||1||||tmp4.gtf.gz|,duplication|downstream_gene_variant|MODIFIER||ENSMGAG00010009236|Transcript|ENSMGAT00010021131|lncRNA|||||||||||880|-1||||tmp4.gtf.gz|,duplication|non_coding_transcript_exon_variant|MODIFIER||ENSMGAG00010009236|Transcript|ENSMGAT00010021142|lncR…
Z_RagTag	72638107	DUP612	N	<DUP>	PASS	72639230	1123	ChrB=Z_RagTag	75908501	75909616	1115	Parent=.	DupType=copygain	CSQ=duplication|intergenic_variant|MODIFIER||||||||||||||||||||||
35_RagTag	50039	DUP535	N	<DUP>	PASS	51100	1061	ChrB=35_RagTag	27641	28702	1061	Parent=.	DupType=copygain	CSQ=duplication|intergenic_variant|MODIFIER||||||||||||||||||||||
32_RagTag	869201	DUP528	N	<DUP>	PASS	870187	986	ChrB=32_RagTag	1120329	1121317	988	Parent=.	DupType=copygain	CSQ=duplication|upstream_gene_variant|MODIFIER||ENSMGAG00010011549|Transcript|ENSMGAT00010026259|protein_coding|||||||||||428|-1||||tmp4.gtf.gz|
17_RagTag	12921321	DUP425	N	<DUP>	PASS	12922273	952	ChrB=17_RagTag	13118993	13119946	953	Parent=.	DupType=copygain	CSQ=duplication|downstream_gene_variant|MODIFIER||ENSMGAG00010009235|Transcript|ENSMGAT00010021126|lncRNA|||||||||||3672|1||||tmp4.gtf.gz|,duplication|non_coding_transcript_exon_variant|MODIFIER||ENSMGAG00010009236|Transcript|ENSMGAT00010021131|lncRNA|1/3||||?-420|||||||-1||||tmp4.gtf.gz|,duplication|non_coding_transcript_exon_variant|MODIFIER||ENSMGAG00010009236|Transcript|ENSMGAT00010021160|lnc…
17_RagTag	12687850	DUP697	N	<DUP>	PASS	12688777	927	ChrB=13_RagTag	103881	104809	928	Parent=.	DupType=copygain	CSQ=duplication|splice_polypyrimidine_tract_variant&3_prime_UTR_variant&intron_variant|LOW||ENSMGAG00010003898|Transcript|ENSMGAT00010009080|protein_coding|2/2|1/1||||||||||-1||||tmp4.gtf.gz|
17_RagTag	12696210	DUP699	N	<DUP>	PASS	12697069	859	ChrB=12_RagTag	105198	106054	856	Parent=.	DupType=copygain	CSQ=duplication|downstream_gene_variant|MODIFIER||ENSMGAG00010003898|Transcript|ENSMGAT00010009069|protein_coding|||||||||||4525|-1||||tmp4.gtf.gz|,duplication|intron_variant&feature_elongation|MODIFIER||ENSMGAG00010003898|Transcript|ENSMGAT00010009074|protein_coding||1/1||||||||||-1||||tmp4.gtf.gz|,duplication|intron_variant&feature_elongation|MODIFIER||ENSMGAG00010003898|Transcript|ENSMGAT00010…
5_RagTag	55370976	DUP587	N	<DUP>	PASS	55371834	858	ChrB=5_RagTag	54458140	54458998	858	Parent=.	DupType=copyloss	CSQ=duplication|intron_variant&non_coding_transcript_variant&feature_elongation|MODIFIER||ENSMGAG00010010371|Transcript|ENSMGAT00010023608|lncRNA||1/2||||||||||-1||||tmp4.gtf.gz|,duplication|intron_variant&non_coding_transcript_variant&feature_elongation|MODIFIER||ENSMGAG00010010385|Transcript|ENSMGAT00010023629|lncRNA||2/2||||||||||1||||tmp4.gtf.gz|,duplication|intron_variant&non_coding_transcri…
3_RagTag	46367302	DUP810	N	<DUP>	PASS	46368155	853	ChrB=1_RagTag	7234033	7234886	853	Parent=.	DupType=copygain	CSQ=duplication|intron_variant&feature_elongation|MODIFIER||ENSMGAG00010005549|Transcript|ENSMGAT00010012950|protein_coding||2/9||||||||||1||||tmp4.gtf.gz|,duplication|intron_variant&feature_elongation|MODIFIER||ENSMGAG00010005549|Transcript|ENSMGAT00010012966|protein_coding||3/9||||||||||1||||tmp4.gtf.gz|,duplication|intron_variant&feature_elongation|MODIFIER||ENSMGAG00010005549|Transcript|ENSMG…
4_RagTag	4749542	DUP563	N	<DUP>	PASS	4750359	817	ChrB=4_RagTag	5546419	5547228	809	Parent=.	DupType=copygain	CSQ=duplication|intergenic_variant|MODIFIER||||||||||||||||||||||
1_RagTag	158451212	DUP468	N	<DUP>	PASS	158452012	800	ChrB=1_RagTag	158288269	158289069	800	Parent=.	DupType=copygain	CSQ=duplication|intergenic_variant|MODIFIER||||||||||||||||||||||
1_RagTag	75871126	DUP713	N	<DUP>	PASS	75871904	778	ChrB=2_RagTag	108180976	108181753	777	Parent=.	DupType=copygain	CSQ=duplication|intron_variant&feature_elongation|MODIFIER||ENSMGAG00010019009|Transcript|ENSMGAT00010042706|protein_coding||9/11||||||||||-1||||tmp4.gtf.gz|,duplication|intron_variant&feature_elongation|MODIFIER||ENSMGAG00010019009|Transcript|ENSMGAT00010042726|protein_coding||9/12||||||||||-1||||tmp4.gtf.gz|
15_RagTag	1077661	DUP399	N	<DUP>	PASS	1078437	776	ChrB=15_RagTag	1107061	1107841	780	Parent=.	DupType=copygain	CSQ=duplication|upstream_gene_variant|MODIFIER||ENSMGAG00010018743|Transcript|ENSMGAT00010042120|protein_coding|||||||||||62|1||||tmp4.gtf.gz|
3_RagTag	72624	DUP807	N	<DUP>	PASS	73395	771	ChrB=34_RagTag	513850	514611	761	Parent=.	DupType=copygain	CSQ=duplication|intergenic_variant|MODIFIER||||||||||||||||||||||
27_RagTag	2300953	DUP495	N	<DUP>	PASS	2301695	742	ChrB=27_RagTag	3344422	3345170	748	Parent=.	DupType=copygain	CSQ=duplication|downstream_gene_variant|MODIFIER||ENSMGAG00010014274|Transcript|ENSMGAT00010032124|protein_coding|||||||||||645|1||||tmp4.gtf.gz|,duplication|downstream_gene_variant|MODIFIER||ENSMGAG00010014274|Transcript|ENSMGAT00010032133|protein_coding|||||||||||645|1||||tmp4.gtf.gz|,duplication|upstream_gene_variant|MODIFIER||ENSMGAG00010015368|Transcript|ENSMGAT00010034439|protein_coding||||…
15_RagTag	821419	DUP397	N	<DUP>	PASS	822154	735	ChrB=15_RagTag	851865	852599	734	Parent=.	DupType=copygain	CSQ=duplication|downstream_gene_variant|MODIFIER||ENSMGAG00010018026|Transcript|ENSMGAT00010040543|protein_coding|||||||||||4984|1||||tmp4.gtf.gz|,duplication|splice_polypyrimidine_tract_variant&coding_sequence_variant&intron_variant&feature_elongation|LOW||ENSMGAG00010018047|Transcript|ENSMGAT00010040571|protein_coding|2/5|1/4|||?-524|?-524|?-175|||||1||||tmp4.gtf.gz|,duplication|downstream_gene…
21_RagTag	67862	DUP737	N	<DUP>	PASS	68596	734	ChrB=34_RagTag	390471	391204	733	Parent=.	DupType=copygain	CSQ=duplication|intergenic_variant|MODIFIER||||||||||||||||||||||
23_RagTag	6836213	DUP751	N	<DUP>	PASS	6836943	730	ChrB=29_RagTag	658563	659286	723	Parent=.	DupType=copygain	CSQ=duplication|intergenic_variant|MODIFIER||||||||||||||||||||||
11_RagTag	63152	DUP679	N	<DUP>	PASS	63874	722	ChrB=15_RagTag	23047	23768	721	Parent=.	DupType=copygain	CSQ=duplication|intergenic_variant|MODIFIER||||||||||||||||||||||
27_RagTag	2086551	DUP494	N	<DUP>	PASS	2087231	680	ChrB=27_RagTag	3515088	3515767	679	Parent=.	DupType=copygain	CSQ=duplication|downstream_gene_variant|MODIFIER||ENSMGAG00010020179|Transcript|ENSMGAT00010045056|lncRNA|||||||||||108|1||||tmp4.gtf.gz|,duplication|non_coding_transcript_exon_variant&intron_variant|MODIFIER||ENSMGAG00010020184|Transcript|ENSMGAT00010045066|lncRNA|1/3|1/2||||||||||-1||||tmp4.gtf.gz|,duplication|upstream_gene_variant|MODIFIER||ENSMGAG00010020184|Transcript|ENSMGAT00010045072|lncR…
26_RagTag	6573834	DUP785	N	<DUP>	PASS	6574482	648	ChrB=17_RagTag	13436047	13436691	644	Parent=.	DupType=copygain	CSQ=duplication|intergenic_variant|MODIFIER||||||||||||||||||||||
31_RagTag	1001290	DUP526	N	<DUP>	PASS	1001835	545	ChrB=31_RagTag	1317961	1318506	545	Parent=.	DupType=copygain	CSQ=duplication|downstream_gene_variant|MODIFIER||ENSMGAG00010017269|Transcript|ENSMGAT00010038729|protein_coding|||||||||||4927|1||||tmp4.gtf.gz|,duplication|downstream_gene_variant|MODIFIER||ENSMGAG00010017269|Transcript|ENSMGAT00010038740|protein_coding|||||||||||4927|1||||tmp4.gtf.gz|,duplication|downstream_gene_variant|MODIFIER||ENSMGAG00010017269|Transcript|ENSMGAT00010038753|protein_coding…
7_RagTag	37370219	DUP594	N	<DUP>	PASS	37370747	528	ChrB=7_RagTag	36890036	36890565	529	Parent=.	DupType=copygain	CSQ=duplication|intergenic_variant|MODIFIER||||||||||||||||||||||
1_RagTag	127736167	DUP457	N	<DUP>	PASS	127736675	508	ChrB=1_RagTag	149195062	149195569	507	Parent=.	DupType=copygain	CSQ=duplication|intergenic_variant|MODIFIER||||||||||||||||||||||
4_RagTag	52943437	DUP569	N	<DUP>	PASS	52943937	500	ChrB=4_RagTag	6077143	6077643	500	Parent=.	DupType=copygain	CSQ=duplication|intergenic_variant|MODIFIER||||||||||||||||||||||
5_RagTag	17903147	DUP575	N	<DUP>	PASS	17903633	486	ChrB=5_RagTag	17055347	17055833	486	Parent=.	DupType=copyloss	CSQ=duplication|upstream_gene_variant|MODIFIER||ENSMGAG00010012411|Transcript|ENSMGAT00010028064|protein_coding|||||||||||2100|1||||tmp4.gtf.gz|,duplication|upstream_gene_variant|MODIFIER||ENSMGAG00010012411|Transcript|ENSMGAT00010028077|protein_coding|||||||||||2503|1||||tmp4.gtf.gz|,duplication|upstream_gene_variant|MODIFIER||ENSMGAG00010013410|Transcript|ENSMGAT00010030207|protein_coding||||||…
31_RagTag	26629	DUP798	N	<DUP>	PASS	27112	483	ChrB=34_RagTag	393321	393804	483	Parent=.	DupType=copygain	CSQ=duplication|intergenic_variant|MODIFIER||||||||||||||||||||||
Z_RagTag	6371970	DUP885	N	<DUP>	PASS	6372452	482	ChrB=4_RagTag	6077978	6078461	483	Parent=.	DupType=copygain	CSQ=duplication|intergenic_variant|MODIFIER||||||||||||||||||||||
27_RagTag	223713	DUP492	N	<DUP>	PASS	224175	462	ChrB=27_RagTag	3516898	3517360	462	Parent=.	DupType=copygain	CSQ=duplication|intron_variant&feature_elongation|MODIFIER||ENSMGAG00010016272|Transcript|ENSMGAT00010036645|protein_coding||4/8||||||||||1||||tmp4.gtf.gz|,duplication|intron_variant&feature_elongation|MODIFIER||ENSMGAG00010016272|Transcript|ENSMGAT00010036670|protein_coding||4/8||||||||||1||||tmp4.gtf.gz|,duplication|intron_variant&feature_elongation|MODIFIER||ENSMGAG00010016272|Transcript|ENSMG…
32_RagTag	488323	DUP527	N	<DUP>	PASS	488780	457	ChrB=32_RagTag	544316	544776	460	Parent=.	DupType=copygain	CSQ=duplication|upstream_gene_variant|MODIFIER||ENSMGAG00010011496|Transcript|ENSMGAT00010026181|protein_coding|||||||||||4072|-1||||tmp4.gtf.gz|,duplication|upstream_gene_variant|MODIFIER||ENSMGAG00010011496|Transcript|ENSMGAT00010026198|protein_coding|||||||||||3300|-1||||tmp4.gtf.gz|,duplication|intron_variant&feature_elongation|MODIFIER||ENSMGAG00010011496|Transcript|ENSMGAT00010026207|protei…
1_RagTag	193358599	DUP477	N	<DUP>	PASS	193359051	452	ChrB=1_RagTag	193591882	193592334	452	Parent=.	DupType=copygain	CSQ=duplication|downstream_gene_variant|MODIFIER||ENSMGAG00010016711|Transcript|ENSMGAT00010037408|protein_coding|||||||||||748|-1||||tmp4.gtf.gz|
1_RagTag	193421653	DUP479	N	<DUP>	PASS	193422091	438	ChrB=1_RagTag	193602636	193603074	438	Parent=.	DupType=copygain	CSQ=duplication|intron_variant&feature_elongation|MODIFIER||ENSMGAG00010016827|Transcript|ENSMGAT00010037704|protein_coding||1/2||||||||||1||||tmp4.gtf.gz|,duplication|downstream_gene_variant|MODIFIER||ENSMGAG00010016845|Transcript|ENSMGAT00010037765|pseudogene|||||||||||1061|-1||||tmp4.gtf.gz|
1_RagTag	193421653	DUP478	N	<DUP>	PASS	193422087	434	ChrB=1_RagTag	193593350	193593784	434	Parent=.	DupType=copygain	CSQ=duplication|intron_variant&feature_elongation|MODIFIER||ENSMGAG00010016827|Transcript|ENSMGAT00010037704|protein_coding||1/2||||||||||1||||tmp4.gtf.gz|,duplication|downstream_gene_variant|MODIFIER||ENSMGAG00010016845|Transcript|ENSMGAT00010037765|pseudogene|||||||||||1065|-1||||tmp4.gtf.gz|
4_RagTag	94981	DUP819	N	<DUP>	PASS	95411	430	ChrB=14_RagTag	147	576	429	Parent=.	DupType=copygain	CSQ=duplication|intergenic_variant|MODIFIER||||||||||||||||||||||
4_RagTag	4710398	DUP559	N	<DUP>	PASS	4710827	429	ChrB=4_RagTag	5569619	5570047	428	Parent=.	DupType=copyloss	CSQ=duplication|intergenic_variant|MODIFIER||||||||||||||||||||||
34_RagTag	253937	DUP530	N	<DUP>	PASS	254350	413	ChrB=34_RagTag	364549	364961	412	Parent=.	DupType=copygain	CSQ=duplication|downstream_gene_variant|MODIFIER||ENSMGAG00010005309|Transcript|ENSMGAT00010012308|protein_coding|||||||||||1178|1||||tmp4.gtf.gz|,duplication|downstream_gene_variant|MODIFIER||ENSMGAG00010005309|Transcript|ENSMGAT00010012351|protein_coding|||||||||||1340|1||||tmp4.gtf.gz|,duplication|downstream_gene_variant|MODIFIER||ENSMGAG00010005309|Transcript|ENSMGAT00010012391|protein_coding…
34_RagTag	253937	DUP531	N	<DUP>	PASS	254350	413	ChrB=34_RagTag	380273	380686	413	Parent=.	DupType=copygain	CSQ=duplication|downstream_gene_variant|MODIFIER||ENSMGAG00010005309|Transcript|ENSMGAT00010012308|protein_coding|||||||||||1178|1||||tmp4.gtf.gz|,duplication|downstream_gene_variant|MODIFIER||ENSMGAG00010005309|Transcript|ENSMGAT00010012351|protein_coding|||||||||||1340|1||||tmp4.gtf.gz|,duplication|downstream_gene_variant|MODIFIER||ENSMGAG00010005309|Transcript|ENSMGAT00010012391|protein_coding…
34_RagTag	253937	DUP532	N	<DUP>	PASS	254350	413	ChrB=34_RagTag	434873	435286	413	Parent=.	DupType=copygain	CSQ=duplication|downstream_gene_variant|MODIFIER||ENSMGAG00010005309|Transcript|ENSMGAT00010012308|protein_coding|||||||||||1178|1||||tmp4.gtf.gz|,duplication|downstream_gene_variant|MODIFIER||ENSMGAG00010005309|Transcript|ENSMGAT00010012351|protein_coding|||||||||||1340|1||||tmp4.gtf.gz|,duplication|downstream_gene_variant|MODIFIER||ENSMGAG00010005309|Transcript|ENSMGAT00010012391|protein_coding…
5_RagTag	22259457	DUP581	N	<DUP>	PASS	22259848	391	ChrB=5_RagTag	21591412	21591840	428	Parent=.	DupType=copygain	CSQ=duplication|intergenic_variant|MODIFIER||||||||||||||||||||||
26_RagTag	5930665	DUP489	N	<DUP>	PASS	5931037	372	ChrB=26_RagTag	5941428	5941770	342	Parent=.	DupType=copygain	CSQ=duplication|intron_variant&non_coding_transcript_variant&feature_elongation|MODIFIER||ENSMGAG00010012957|Transcript|ENSMGAT00010029241|lncRNA||2/2||||||||||-1||||tmp4.gtf.gz|,duplication|intron_variant&non_coding_transcript_variant&feature_elongation|MODIFIER||ENSMGAG00010012957|Transcript|ENSMGAT00010029245|lncRNA||2/2||||||||||-1||||tmp4.gtf.gz|,duplication|intron_variant&non_coding_transcr…
1_RagTag	87763540	DUP447	N	<DUP>	PASS	87763894	354	ChrB=1_RagTag	87298026	87298380	354	Parent=.	DupType=copyloss	CSQ=duplication|intergenic_variant|MODIFIER||||||||||||||||||||||
34_RagTag	324358	DUP533	N	<DUP>	PASS	324712	354	ChrB=34_RagTag	420906	421260	354	Parent=.	DupType=copygain	CSQ=duplication|upstream_gene_variant|MODIFIER||ENSMGAG00010003793|Transcript|ENSMGAT00010008832|lncRNA|||||||||||884|1||||tmp4.gtf.gz|,duplication|downstream_gene_variant|MODIFIER||ENSMGAG00010006027|Transcript|ENSMGAT00010014014|pseudogene|||||||||||616|1||||tmp4.gtf.gz|,duplication|upstream_gene_variant|MODIFIER||ENSMGAG00010009714|Transcript|ENSMGAT00010022209|lncRNA|||||||||||4376|-1||||tmp4…
34_RagTag	324358	DUP534	N	<DUP>	PASS	324712	354	ChrB=34_RagTag	466382	466735	353	Parent=.	DupType=copygain	CSQ=duplication|upstream_gene_variant|MODIFIER||ENSMGAG00010003793|Transcript|ENSMGAT00010008832|lncRNA|||||||||||884|1||||tmp4.gtf.gz|,duplication|downstream_gene_variant|MODIFIER||ENSMGAG00010006027|Transcript|ENSMGAT00010014014|pseudogene|||||||||||616|1||||tmp4.gtf.gz|,duplication|upstream_gene_variant|MODIFIER||ENSMGAG00010009714|Transcript|ENSMGAT00010022209|lncRNA|||||||||||4376|-1||||tmp4…
1_RagTag	72053238	DUP440	N	<DUP>	PASS	72053586	348	ChrB=1_RagTag	72620593	72620933	340	Parent=.	DupType=copygain	CSQ=duplication|intergenic_variant|MODIFIER||||||||||||||||||||||
27_RagTag	1077237	DUP493	N	<DUP>	PASS	1077569	332	ChrB=27_RagTag	3345455	3345786	331	Parent=.	DupType=copygain	CSQ=duplication|downstream_gene_variant|MODIFIER||ENSMGAG00010012959|Transcript|ENSMGAT00010029246|protein_coding|||||||||||250|1||||tmp4.gtf.gz|,duplication|intron_variant&feature_elongation|MODIFIER||ENSMGAG00010012959|Transcript|ENSMGAT00010029267|protein_coding||11/37||||||||||1||||tmp4.gtf.gz|
1_RagTag	155256199	DUP463	N	<DUP>	PASS	155256528	329	ChrB=1_RagTag	154924953	154925284	331	Parent=.	DupType=copygain	CSQ=duplication|intergenic_variant|MODIFIER||||||||||||||||||||||
Z_RagTag	102223	DUP596	N	<DUP>	PASS	102545	322	ChrB=Z_RagTag	68652	68973	321	Parent=.	DupType=copygain	CSQ=duplication|upstream_gene_variant|MODIFIER||ENSMGAG00010009711|Transcript|ENSMGAT00010022198|protein_coding|||||||||||682|-1||||tmp4.gtf.gz|,duplication|upstream_gene_variant|MODIFIER||ENSMGAG00010009711|Transcript|ENSMGAT00010022204|protein_coding|||||||||||682|-1||||tmp4.gtf.gz|,duplication|upstream_gene_variant|MODIFIER||ENSMGAG00010009711|Transcript|ENSMGAT00010022212|protein_coding||||||…
11_RagTag	38413	DUP677	N	<DUP>	PASS	38728	315	ChrB=12_RagTag	86417	86731	314	Parent=.	DupType=copygain	CSQ=duplication|intergenic_variant|MODIFIER||||||||||||||||||||||
17_RagTag	13348129	DUP428	N	<DUP>	PASS	13348430	301	ChrB=17_RagTag	13401989	13402290	301	Parent=.	DupType=copygain	CSQ=duplication|downstream_gene_variant|MODIFIER||ENSMGAG00010010933|Transcript|ENSMGAT00010024819|protein_coding|||||||||||1682|-1||||tmp4.gtf.gz|,duplication|coding_sequence_variant&5_prime_UTR_variant|MODIFIER||ENSMGAG00010012413|Transcript|ENSMGAT00010028127|protein_coding|1/1||||?-3|?-3|?-1|||||-1||||tmp4.gtf.gz|,duplication|upstream_gene_variant|MODIFIER||ENSMGAG00010012837|Transcript|ENSMG…
7_RagTag	37364237	DUP593	N	<DUP>	PASS	37364538	301	ChrB=7_RagTag	36884461	36884762	301	Parent=.	DupType=copygain	CSQ=duplication|intergenic_variant|MODIFIER||||||||||||||||||||||
7_RagTag	37363353	DUP592	N	<DUP>	PASS	37363600	247	ChrB=7_RagTag	36883529	36883776	247	Parent=.	DupType=copygain	CSQ=duplication|intergenic_variant|MODIFIER||||||||||||||||||||||
27_RagTag	2333749	DUP496	N	<DUP>	PASS	2333966	217	ChrB=27_RagTag	3333341	3333558	217	Parent=.	DupType=copygain	CSQ=duplication|downstream_gene_variant|MODIFIER||ENSMGAG00010015405|Transcript|ENSMGAT00010034517|protein_coding|||||||||||1479|1||||tmp4.gtf.gz|,duplication|splice_polypyrimidine_tract_variant&coding_sequence_variant&intron_variant&feature_elongation|LOW||ENSMGAG00010015473|Transcript|ENSMGAT00010034680|protein_coding|4/4|3/3|||?-661|?-462|?-154|||||-1||||tmp4.gtf.gz|,duplication|downstream_gen…
27_RagTag	2433286	DUP503	N	<DUP>	PASS	2433500	214	ChrB=27_RagTag	3152046	3152260	214	Parent=.	DupType=copygain	CSQ=duplication|downstream_gene_variant|MODIFIER||ENSMGAG00010020120|Transcript|ENSMGAT00010044930|lncRNA|||||||||||2158|-1||||tmp4.gtf.gz|
1_RagTag	113861948	DUP449	N	<DUP>	PASS	113862153	205	ChrB=1_RagTag	113646628	113646833	205	Parent=.	DupType=copygain	CSQ=duplication|downstream_gene_variant|MODIFIER||ENSMGAG00010002663|Transcript|ENSMGAT00010006286|protein_coding|||||||||||3448|-1||||tmp4.gtf.gz|,duplication|downstream_gene_variant|MODIFIER||ENSMGAG00010002663|Transcript|ENSMGAT00010006320|protein_coding|||||||||||3448|-1||||tmp4.gtf.gz|,duplication|downstream_gene_variant|MODIFIER||ENSMGAG00010004406|Transcript|ENSMGAT00010010337|lncRNA||||||…

## Sheet: Translocation
Chr	POS	ID	REF	ALT	QUAL	END	Length_Parent1	Chr_Parent2	Start_Parent2	End_Parent2	Length_Parent2	CSQ
29_RagTag	95777	TRANS325	N	<TRANS>	PASS	615884	520107	ChrB=29_RagTag	786361	1300148	513787	CSQ=TRANS|intergenic_variant|MODIFIER||ENSMGAG00010011981|Transcript|ENSMGAT00010027208|protein_coding||||||||||||-1||||tmp4.gtf.gz|,TRANS|intergenic_variant|MODIFIER||ENSMGAG00010011981|Transcript|ENSMGAT00010027213|protein_coding||||||||||||-1||||tmp4.gtf.gz|,TRANS|intergenic_variant|MODIFIER||ENSMGAG00010011981|Transcript|ENSMGAT00010027220|protein_coding||||||||||||-1||||tmp4.gtf.gz|,TRANS|in…
3_RagTag	85637006	TRANS336	N	<TRANS>	PASS	86064512	427506	ChrB=3_RagTag	90960004	91466213	506209	CSQ=TRANS|intergenic_variant|MODIFIER||ENSMGAG00010009167|Transcript|ENSMGAT00010021039|protein_coding||||||||||||-1||||tmp4.gtf.gz|,TRANS|intergenic_variant|MODIFIER||ENSMGAG00010009167|Transcript|ENSMGAT00010021125|protein_coding||||||||||||-1||||tmp4.gtf.gz|,TRANS|intergenic_variant|MODIFIER||ENSMGAG00010009167|Transcript|ENSMGAT00010021189|protein_coding||||||||||||-1||||tmp4.gtf.gz|,TRANS|5_…
29_RagTag	363010	TRANS326	N	<TRANS>	PASS	781722	418712	ChrB=29_RagTag	960961	1463681	502720	CSQ=TRANS|intergenic_variant|MODIFIER||ENSMGAG00010011981|Transcript|ENSMGAT00010027208|protein_coding||||||||||||-1||||tmp4.gtf.gz|,TRANS|intergenic_variant|MODIFIER||ENSMGAG00010011981|Transcript|ENSMGAT00010027213|protein_coding||||||||||||-1||||tmp4.gtf.gz|,TRANS|intergenic_variant|MODIFIER||ENSMGAG00010011981|Transcript|ENSMGAT00010027220|protein_coding||||||||||||-1||||tmp4.gtf.gz|,TRANS|in…
27_RagTag	2147684	TRANS324	N	<TRANS>	PASS	2434295	286611	ChrB=27_RagTag	2623804	2845129	221325	CSQ=TRANS|intergenic_variant|MODIFIER||ENSMGAG00010009412|Transcript|ENSMGAT00010021495|lncRNA||||||||||||1||||tmp4.gtf.gz|,TRANS|intergenic_variant|MODIFIER||ENSMGAG00010011816|Transcript|ENSMGAT00010026799|lncRNA||||||||||||1||||tmp4.gtf.gz|,TRANS|intergenic_variant|MODIFIER||ENSMGAG00010014113|Transcript|ENSMGAT00010031777|protein_coding||||||||||||1||||tmp4.gtf.gz|,TRANS|intergenic_variant|MO…
Z_RagTag	70994549	TRANS357	N	<TRANS>	PASS	71239897	245348	ChrB=Z_RagTag	70230414	70416883	186469	CSQ=TRANS|intergenic_variant|MODIFIER||ENSMGAG00010016259|Transcript|ENSMGAT00010036431|protein_coding||||||||||||-1||||tmp4.gtf.gz|,TRANS|intergenic_variant|MODIFIER||ENSMGAG00010017216|Transcript|ENSMGAT00010038650|protein_coding||||||||||||-1||||tmp4.gtf.gz|,TRANS|intergenic_variant|MODIFIER||ENSMGAG00010017216|Transcript|ENSMGAT00010038700|protein_coding||||||||||||-1||||tmp4.gtf.gz|,TRANS|in…
4_RagTag	2224	TRANS340	N	<TRANS>	PASS	189942	187718	ChrB=4_RagTag	882538	1016972	134434	CSQ=TRANS|intergenic_variant|MODIFIER||ENSMGAG00010001183|Transcript|ENSMGAT00010002800|protein_coding||||||||||||-1||||tmp4.gtf.gz|
1_RagTag	184458695	TRANS322	N	<TRANS>	PASS	184634474	175779	ChrB=1_RagTag	185671972	185884390	212418	CSQ=TRANS|intergenic_variant|MODIFIER||ENSMGAG00010021804|Transcript|ENSMGAT00010048743|protein_coding||||||||||||-1||||tmp4.gtf.gz|,TRANS|intergenic_variant|MODIFIER||ENSMGAG00010021804|Transcript|ENSMGAT00010048760|protein_coding||||||||||||-1||||tmp4.gtf.gz|,TRANS|intergenic_variant|MODIFIER||ENSMGAG00010021804|Transcript|ENSMGAT00010048776|protein_coding||||||||||||-1||||tmp4.gtf.gz|,TRANS|sp…
5_RagTag	13981868	TRANS348	N	<TRANS>	PASS	14127164	145296	ChrB=5_RagTag	19867079	20012426	145347	CSQ=TRANS|intergenic_variant|MODIFIER||ENSMGAG00010012775|Transcript|ENSMGAT00010028801|lncRNA||||||||||||-1||||tmp4.gtf.gz|,TRANS|intergenic_variant|MODIFIER||ENSMGAG00010012775|Transcript|ENSMGAT00010028802|lncRNA||||||||||||-1||||tmp4.gtf.gz|
5_RagTag	1375448	TRANS346	N	<TRANS>	PASS	1515011	139563	ChrB=5_RagTag	6751464	6891002	139538	CSQ=TRANS|intergenic_variant|MODIFIER||ENSMGAG00010018084|Transcript|ENSMGAT00010040747|protein_coding||||||||||||1||||tmp4.gtf.gz|,TRANS|splice_polypyrimidine_tract_variant&coding_sequence_variant&3_prime_UTR_variant&intron_variant|LOW||ENSMGAG00010018084|Transcript|ENSMGAT00010040809|protein_coding|2-12/12|1-11/11||||||||||1||||tmp4.gtf.gz|,TRANS|splice_polypyrimidine_tract_variant&coding_seque…
6_RagTag	48659564	TRANS351	N	<TRANS>	PASS	48781402	121838	ChrB=6_RagTag	48523777	48646327	122550	CSQ=TRANS|intergenic_variant|MODIFIER||ENSMGAG00010003137|Transcript|ENSMGAT00010007409|protein_coding||||||||||||1||||tmp4.gtf.gz|,TRANS|intergenic_variant|MODIFIER||ENSMGAG00010003423|Transcript|ENSMGAT00010008062|protein_coding||||||||||||1||||tmp4.gtf.gz|,TRANS|intergenic_variant|MODIFIER||ENSMGAG00010003423|Transcript|ENSMGAT00010008071|protein_coding||||||||||||1||||tmp4.gtf.gz|,TRANS|inter…
5_RagTag	6393237	TRANS347	N	<TRANS>	PASS	6505380	112143	ChrB=5_RagTag	6850246	6962426	112180	CSQ=TRANS|upstream_gene_variant|MODIFIER||ENSMGAG00010016497|Transcript|ENSMGAT00010036944|protein_coding|||||||||||811|1||||tmp4.gtf.gz|,TRANS|upstream_gene_variant|MODIFIER||ENSMGAG00010016497|Transcript|ENSMGAT00010036956|protein_coding|||||||||||554|1||||tmp4.gtf.gz|,TRANS|intergenic_variant|MODIFIER||ENSMGAG00010017425|Transcript|ENSMGAT00010039213|protein_coding||||||||||||1||||tmp4.gtf.gz|…
1_RagTag	85552719	TRANS320	N	<TRANS>	PASS	85664018	111299	ChrB=1_RagTag	87230450	87360280	129830	CSQ=TRANS|intergenic_variant|MODIFIER||||||||||||||||||||||
4_RagTag	26851536	TRANS344	N	<TRANS>	PASS	26956526	104990	ChrB=4_RagTag	20807679	20912732	105053	CSQ=TRANS|intergenic_variant|MODIFIER||ENSMGAG00010000502|Transcript|ENSMGAT00010001206|protein_coding||||||||||||1||||tmp4.gtf.gz|,TRANS|intergenic_variant|MODIFIER||ENSMGAG00010000502|Transcript|ENSMGAT00010001211|protein_coding||||||||||||1||||tmp4.gtf.gz|,TRANS|intergenic_variant|MODIFIER||ENSMGAG00010000502|Transcript|ENSMGAT00010001218|protein_coding||||||||||||1||||tmp4.gtf.gz|,TRANS|inter…
3_RagTag	68103812	TRANS335	N	<TRANS>	PASS	68203418	99606	ChrB=3_RagTag	90115502	90215114	99612	CSQ=TRANS|splice_polypyrimidine_tract_variant&coding_sequence_variant&3_prime_UTR_variant&intron_variant|LOW||ENSMGAG00010017359|Transcript|ENSMGAT00010038939|protein_coding|2-8/8|1-7/7||||||||||1||||tmp4.gtf.gz|,TRANS|splice_polypyrimidine_tract_variant&coding_sequence_variant&3_prime_UTR_variant&intron_variant|LOW||ENSMGAG00010017359|Transcript|ENSMGAT00010038963|protein_coding|2-8/8|1-7/7|||||…
3_RagTag	66009338	TRANS334	N	<TRANS>	PASS	66097056	87718	ChrB=3_RagTag	90027691	90115401	87710	CSQ=TRANS|intergenic_variant|MODIFIER||ENSMGAG00010016591|Transcript|ENSMGAT00010037138|protein_coding||||||||||||-1||||tmp4.gtf.gz|,TRANS|splice_polypyrimidine_tract_variant&coding_sequence_variant&3_prime_UTR_variant&intron_variant|LOW||ENSMGAG00010016635|Transcript|ENSMGAT00010037249|protein_coding|3-10/10|2-9/9||||||||||1||||tmp4.gtf.gz|,TRANS|splice_polypyrimidine_tract_variant&coding_sequen…
Z_RagTag	72624677	TRANS359	N	<TRANS>	PASS	72704483	79806	ChrB=Z_RagTag	75837562	75878810	41248	CSQ=TRANS|intergenic_variant|MODIFIER||ENSMGAG00010007863|Transcript|ENSMGAT00010018015|protein_coding||||||||||||1||||tmp4.gtf.gz|
1_RagTag	77963727	TRANS319	N	<TRANS>	PASS	78041555	77828	ChrB=1_RagTag	78065900	78143801	77901	CSQ=TRANS|intergenic_variant|MODIFIER||ENSMGAG00010020676|Transcript|ENSMGAT00010046235|protein_coding||||||||||||-1||||tmp4.gtf.gz|,TRANS|intergenic_variant|MODIFIER||ENSMGAG00010020683|Transcript|ENSMGAT00010046245|protein_coding||||||||||||-1||||tmp4.gtf.gz|,TRANS|intergenic_variant|MODIFIER||ENSMGAG00010020691|Transcript|ENSMGAT00010046264|protein_coding||||||||||||1||||tmp4.gtf.gz|,TRANS|int…
5_RagTag	220502	TRANS846	N	<TRANS>	PASS	294414	73912	ChrB=25_RagTag	196	74129	73933	CSQ=TRANS|intergenic_variant|MODIFIER||ENSMGAG00010019913|Transcript|ENSMGAT00010044526|lncRNA||||||||||||-1||||tmp4.gtf.gz|
30_RagTag	986	TRANS328	N	<TRANS>	PASS	74344	73358	ChrB=30_RagTag	79329	131833	52504	CSQ=TRANS|upstream_gene_variant|MODIFIER||ENSMGAG00010011447|Transcript|ENSMGAT00010026026|protein_coding|||||||||||4280|1||||tmp4.gtf.gz|,TRANS|intergenic_variant|MODIFIER||ENSMGAG00010020470|Transcript|ENSMGAT00010045750|lncRNA||||||||||||1||||tmp4.gtf.gz|,TRANS|intergenic_variant|MODIFIER||ENSMGAG00010020580|Transcript|ENSMGAT00010046015|lncRNA||||||||||||-1||||tmp4.gtf.gz|,TRANS|intergenic_va…
7_RagTag	454884	TRANS352	N	<TRANS>	PASS	523077	68193	ChrB=7_RagTag	2965	71100	68135	CSQ=TRANS|intergenic_variant|MODIFIER||||||||||||||||||||||
4_RagTag	17857421	TRANS343	N	<TRANS>	PASS	17918869	61448	ChrB=4_RagTag	800799	862116	61317	CSQ=TRANS|intergenic_variant|MODIFIER||ENSMGAG00010000406|Transcript|ENSMGAT00010000964|protein_coding||||||||||||1||||tmp4.gtf.gz|,TRANS|intergenic_variant|MODIFIER||ENSMGAG00010000406|Transcript|ENSMGAT00010000971|protein_coding||||||||||||1||||tmp4.gtf.gz|,TRANS|downstream_gene_variant|MODIFIER||ENSMGAG00010001477|Transcript|ENSMGAT00010003437|protein_coding|||||||||||4890|-1||||tmp4.gtf.gz|,T…
6_RagTag	51716677	TRANS865	N	<TRANS>	PASS	51767715	51038	ChrB=4_RagTag	173810	224835	51025	CSQ=TRANS|intergenic_variant|MODIFIER||ENSMGAG00010001206|Transcript|ENSMGAT00010002869|protein_coding||||||||||||-1||||tmp4.gtf.gz|,TRANS|intergenic_variant|MODIFIER||ENSMGAG00010001206|Transcript|ENSMGAT00010002887|protein_coding||||||||||||-1||||tmp4.gtf.gz|,TRANS|intergenic_variant|MODIFIER||ENSMGAG00010001206|Transcript|ENSMGAT00010002895|protein_coding||||||||||||-1||||tmp4.gtf.gz|,TRANS|in…
5_RagTag	22347290	TRANS349	N	<TRANS>	PASS	22390485	43195	ChrB=5_RagTag	21377248	21455208	77960	CSQ=TRANS|intergenic_variant|MODIFIER||||||||||||||||||||||
25_RagTag	86	TRANS769	N	<TRANS>	PASS	40063	39977	ChrB=20_RagTag	10748	50806	40058	CSQ=TRANS|intergenic_variant|MODIFIER||||||||||||||||||||||
1_RagTag	77891174	TRANS317	N	<TRANS>	PASS	77929389	38215	ChrB=1_RagTag	77631725	77669957	38232	CSQ=TRANS|intergenic_variant|MODIFIER||ENSMGAG00010020563|Transcript|ENSMGAT00010045998|protein_coding||||||||||||-1||||tmp4.gtf.gz|,TRANS|intergenic_variant|MODIFIER||ENSMGAG00010020563|Transcript|ENSMGAT00010046019|protein_coding||||||||||||-1||||tmp4.gtf.gz|,TRANS|non_coding_transcript_exon_variant|MODIFIER||ENSMGAG00010023279|Transcript|ENSMGAT00010052063|lncRNA|5/5||||6293-?|||||||-1||||tmp4…
2_RagTag	17963	TRANS787	N	<TRANS>	PASS	53657	35694	ChrB=4_RagTag	84696	120364	35668	CSQ=TRANS|intergenic_variant|MODIFIER||||||||||||||||||||||
10_RagTag	1660817	TRANS309	N	<TRANS>	PASS	1689227	28410	ChrB=10_RagTag	2295741	2317512	21771	CSQ=TRANS|intergenic_variant|MODIFIER||||||||||||||||||||||
26_RagTag	6522557	TRANS323	N	<TRANS>	PASS	6548550	25993	ChrB=26_RagTag	6521004	6546956	25952	CSQ=TRANS|upstream_gene_variant|MODIFIER||ENSMGAG00010010924|Transcript|ENSMGAT00010024787|protein_coding|||||||||||2598|1||||tmp4.gtf.gz|,TRANS|intergenic_variant|MODIFIER||ENSMGAG00010012826|Transcript|ENSMGAT00010028940|lncRNA||||||||||||1||||tmp4.gtf.gz|,TRANS|splice_polypyrimidine_tract_variant&non_coding_transcript_exon_variant&intron_variant|LOW||ENSMGAG00010012826|Transcript|ENSMGAT000100…
4_RagTag	71021648	TRANS345	N	<TRANS>	PASS	71044378	22730	ChrB=4_RagTag	71427283	71451864	24581	CSQ=TRANS|intergenic_variant|MODIFIER||ENSMGAG00010002542|Transcript|ENSMGAT00010006002|protein_coding||||||||||||1||||tmp4.gtf.gz|,TRANS|intergenic_variant|MODIFIER||ENSMGAG00010002542|Transcript|ENSMGAT00010006023|protein_coding||||||||||||1||||tmp4.gtf.gz|,TRANS|intergenic_variant|MODIFIER||ENSMGAG00010002542|Transcript|ENSMGAT00010006045|protein_coding||||||||||||1||||tmp4.gtf.gz|,TRANS|inter…
3_RagTag	93722294	TRANS339	N	<TRANS>	PASS	93742909	20615	ChrB=3_RagTag	95624361	95642001	17640	CSQ=TRANS|intergenic_variant|MODIFIER||ENSMGAG00010000027|Transcript|ENSMGAT00010000051|protein_coding||||||||||||1||||tmp4.gtf.gz|,TRANS|intergenic_variant|MODIFIER||ENSMGAG00010000034|Transcript|ENSMGAT00010000058|protein_coding||||||||||||1||||tmp4.gtf.gz|
23_RagTag	7181915	TRANS759	N	<TRANS>	PASS	7200432	18517	ChrB=16_RagTag	15314700	15333612	18912	CSQ=TRANS|intergenic_variant|MODIFIER||ENSMGAG00010003947|Transcript|ENSMGAT00010009180|lncRNA||||||||||||-1||||tmp4.gtf.gz|,TRANS|intergenic_variant|MODIFIER||ENSMGAG00010003947|Transcript|ENSMGAT00010009186|lncRNA||||||||||||-1||||tmp4.gtf.gz|,TRANS|intergenic_variant|MODIFIER||ENSMGAG00010003947|Transcript|ENSMGAT00010009188|lncRNA||||||||||||-1||||tmp4.gtf.gz|
17_RagTag	13234407	TRANS311	N	<TRANS>	PASS	13247928	13521	ChrB=17_RagTag	13436798	13457062	20264	CSQ=TRANS|intergenic_variant|MODIFIER||||||||||||||||||||||
3_RagTag	1800	TRANS806	N	<TRANS>	PASS	12904	11104	ChrB=4_RagTag	151647	162757	11110	CSQ=TRANS|intergenic_variant|MODIFIER||||||||||||||||||||||
5_RagTag	55373483	TRANS350	N	<TRANS>	PASS	55383748	10265	ChrB=5_RagTag	54438558	54448396	9838	CSQ=TRANS|upstream_gene_variant|MODIFIER||ENSMGAG00010010371|Transcript|ENSMGAT00010023608|lncRNA|||||||||||1109|-1||||tmp4.gtf.gz|,TRANS|downstream_gene_variant|MODIFIER||ENSMGAG00010010385|Transcript|ENSMGAT00010023629|lncRNA|||||||||||1152|1||||tmp4.gtf.gz|,TRANS|splice_polypyrimidine_tract_variant&non_coding_transcript_exon_variant&intron_variant|LOW||ENSMGAG00010010386|Transcript|ENSMGAT0001…
23_RagTag	7141097	TRANS757	N	<TRANS>	PASS	7151344	10247	ChrB=17_RagTag	13403057	13412756	9699	CSQ=TRANS|intergenic_variant|MODIFIER||||||||||||||||||||||
10_RagTag	2303266	TRANS310	N	<TRANS>	PASS	2313304	10038	ChrB=10_RagTag	3056487	3066529	10042	CSQ=TRANS|intergenic_variant|MODIFIER||||||||||||||||||||||
23_RagTag	6834188	TRANS750	N	<TRANS>	PASS	6843643	9455	ChrB=16_RagTag	15357751	15366578	8827	CSQ=TRANS|intergenic_variant|MODIFIER||||||||||||||||||||||
11_RagTag	60334	TRANS678	N	<TRANS>	PASS	69461	9127	ChrB=14_RagTag	20599	30554	9955	CSQ=TRANS|intergenic_variant|MODIFIER||||||||||||||||||||||
2_RagTag	27913077	TRANS327	N	<TRANS>	PASS	27922204	9127	ChrB=2_RagTag	77337784	77346883	9099	CSQ=TRANS|intergenic_variant|MODIFIER||ENSMGAG00010003599|Transcript|ENSMGAT00010008423|protein_coding||||||||||||-1||||tmp4.gtf.gz|
Z_RagTag	72746038	TRANS360	N	<TRANS>	PASS	72754868	8830	ChrB=Z_RagTag	75876889	75886260	9371	CSQ=TRANS|intergenic_variant|MODIFIER||ENSMGAG00010006366|Transcript|ENSMGAT00010014774|protein_coding||||||||||||-1||||tmp4.gtf.gz|
1_RagTag	77955032	TRANS318	N	<TRANS>	PASS	77963570	8538	ChrB=1_RagTag	77753426	77761985	8559	CSQ=TRANS|intergenic_variant|MODIFIER||||||||||||||||||||||
18_RagTag	306806	TRANS313	N	<TRANS>	PASS	314831	8025	ChrB=18_RagTag	304154	312046	7892	CSQ=TRANS|upstream_gene_variant|MODIFIER||ENSMGAG00010012817|Transcript|ENSMGAT00010028910|protein_coding|||||||||||49|-1||||tmp4.gtf.gz|,TRANS|upstream_gene_variant|MODIFIER||ENSMGAG00010012817|Transcript|ENSMGAT00010028944|protein_coding|||||||||||737|-1||||tmp4.gtf.gz|
3_RagTag	60569309	TRANS333	N	<TRANS>	PASS	60576515	7206	ChrB=3_RagTag	60586981	60594033	7052	CSQ=TRANS|intron_variant|MODIFIER||ENSMGAG00010002078|Transcript|ENSMGAT00010004843|protein_coding||2/4||||||||||1||||tmp4.gtf.gz|
1_RagTag	161216380	TRANS719	N	<TRANS>	PASS	161223018	6638	ChrB=23_RagTag	2374885	2381523	6638	CSQ=TRANS|intergenic_variant|MODIFIER||ENSMGAG00010020405|Transcript|ENSMGAT00010045601|protein_coding||||||||||||-1||||tmp4.gtf.gz|
4_RagTag	5204949	TRANS342	N	<TRANS>	PASS	5211022	6073	ChrB=4_RagTag	6030356	6036237	5881	CSQ=TRANS|splice_polypyrimidine_tract_variant&non_coding_transcript_exon_variant&intron_variant|LOW||ENSMGAG00010004371|Transcript|ENSMGAT00010010253|lncRNA|1-2/2|1/1|||?-1804|||||||-1||||tmp4.gtf.gz|,TRANS|splice_polypyrimidine_tract_variant&non_coding_transcript_exon_variant&intron_variant|LOW||ENSMGAG00010005439|Transcript|ENSMGAT00010012671|lncRNA|6/6|5/5||||||||||1||||tmp4.gtf.gz|,TRANS|spli…
7_RagTag	4274095	TRANS880	N	<TRANS>	PASS	4279358	5263	ChrB=1_RagTag	77331474	77336737	5263	CSQ=TRANS|intron_variant|MODIFIER||ENSMGAG00010009681|Transcript|ENSMGAT00010022140|protein_coding||1/3||||||||||-1||||tmp4.gtf.gz|,TRANS|intergenic_variant|MODIFIER||ENSMGAG00010010674|Transcript|ENSMGAT00010024205|lncRNA||||||||||||1||||tmp4.gtf.gz|
35_RagTag	38584	TRANS331	N	<TRANS>	PASS	42777	4193	ChrB=35_RagTag	19882	24059	4177	CSQ=TRANS|intergenic_variant|MODIFIER||||||||||||||||||||||
17_RagTag	13377985	TRANS312	N	<TRANS>	PASS	13382120	4135	ChrB=17_RagTag	13388789	13392901	4112	CSQ=TRANS|intergenic_variant|MODIFIER||||||||||||||||||||||
3_RagTag	93633661	TRANS338	N	<TRANS>	PASS	93637769	4108	ChrB=3_RagTag	95535957	95540073	4116	CSQ=TRANS|downstream_gene_variant|MODIFIER||ENSMGAG00010000024|Transcript|ENSMGAT00010000044|protein_coding|||||||||||1878|-1||||tmp4.gtf.gz|,TRANS|upstream_gene_variant|MODIFIER||ENSMGAG00010000026|Transcript|ENSMGAT00010000050|protein_coding|||||||||||4666|-1||||tmp4.gtf.gz|
1_RagTag	151992764	TRANS717	N	<TRANS>	PASS	151996649	3885	ChrB=20_RagTag	55188	59071	3883	CSQ=TRANS|intergenic_variant|MODIFIER||||||||||||||||||||||
1_RagTag	65850532	TRANS314	N	<TRANS>	PASS	65854340	3808	ChrB=1_RagTag	66232787	66236502	3715	CSQ=TRANS|intergenic_variant|MODIFIER||||||||||||||||||||||
7_RagTag	37352573	TRANS353	N	<TRANS>	PASS	37356021	3448	ChrB=7_RagTag	36905770	36909226	3456	CSQ=TRANS|intergenic_variant|MODIFIER||||||||||||||||||||||
1_RagTag	140960510	TRANS321	N	<TRANS>	PASS	140963307	2797	ChrB=1_RagTag	56033989	56036815	2826	CSQ=TRANS|intergenic_variant|MODIFIER||||||||||||||||||||||
Z_RagTag	76944454	TRANS893	N	<TRANS>	PASS	76947042	2588	ChrB=17_RagTag	13107080	13109669	2589	CSQ=TRANS|intergenic_variant|MODIFIER||||||||||||||||||||||
Z_RagTag	71754085	TRANS358	N	<TRANS>	PASS	71756560	2475	ChrB=Z_RagTag	75785232	75787697	2465	CSQ=TRANS|intergenic_variant|MODIFIER||||||||||||||||||||||
1_RagTag	65868198	TRANS315	N	<TRANS>	PASS	65870101	1903	ChrB=1_RagTag	66249154	66250805	1651	CSQ=TRANS|intergenic_variant|MODIFIER||||||||||||||||||||||
7_RagTag	37377142	TRANS354	N	<TRANS>	PASS	37378651	1509	ChrB=7_RagTag	36896609	36898170	1561	CSQ=TRANS|intergenic_variant|MODIFIER||||||||||||||||||||||
7_RagTag	37384333	TRANS355	N	<TRANS>	PASS	37385709	1376	ChrB=7_RagTag	36903454	36904883	1429	CSQ=TRANS|intergenic_variant|MODIFIER||||||||||||||||||||||
21_RagTag	67862	TRANS738	N	<TRANS>	PASS	68938	1076	ChrB=34_RagTag	443164	444248	1084	CSQ=TRANS|intergenic_variant|MODIFIER||||||||||||||||||||||
1_RagTag	72057633	TRANS316	N	<TRANS>	PASS	72058678	1045	ChrB=1_RagTag	72605485	72606535	1050	CSQ=TRANS|intergenic_variant|MODIFIER||||||||||||||||||||||
3_RagTag	93617281	TRANS337	N	<TRANS>	PASS	93618288	1007	ChrB=3_RagTag	95559601	95560601	1000	CSQ=TRANS|downstream_gene_variant|MODIFIER||ENSMGAG00010000026|Transcript|ENSMGAT00010000050|protein_coding|||||||||||2654|-1||||tmp4.gtf.gz|
11_RagTag	17233	TRANS673	N	<TRANS>	PASS	17995	762	ChrB=27_RagTag	2566283	2567043	760	CSQ=TRANS|intergenic_variant|MODIFIER||||||||||||||||||||||
23_RagTag	1629	TRANS746	N	<TRANS>	PASS	2318	689	ChrB=13_RagTag	985	1685	700	CSQ=TRANS|intergenic_variant|MODIFIER||||||||||||||||||||||
4_RagTag	4703327	TRANS341	N	<TRANS>	PASS	4703977	650	ChrB=4_RagTag	5562573	5563218	645	CSQ=TRANS|intergenic_variant|MODIFIER||||||||||||||||||||||
35_RagTag	26975	TRANS330	N	<TRANS>	PASS	27609	634	ChrB=35_RagTag	90805	91435	630	CSQ=TRANS|intron_variant|MODIFIER||ENSMGAG00010004675|Transcript|ENSMGAT00010010917|protein_coding||1/3||||||||||1||||tmp4.gtf.gz|
31_RagTag	1044327	TRANS329	N	<TRANS>	PASS	1044883	556	ChrB=31_RagTag	2674614	2675171	557	CSQ=TRANS|non_coding_transcript_exon_variant|MODIFIER||ENSMGAG00010012751|Transcript|ENSMGAT00010028741|lncRNA|2/2||||1540-?|||||||1||||tmp4.gtf.gz|,TRANS|non_coding_transcript_exon_variant|MODIFIER||ENSMGAG00010012754|Transcript|ENSMGAT00010028747|lncRNA|1/2||||?-405|||||||-1||||tmp4.gtf.gz|,TRANS|non_coding_transcript_exon_variant|MODIFIER||ENSMGAG00010012754|Transcript|ENSMGAT00010028754|lncRN…
7_RagTag	37391391	TRANS356	N	<TRANS>	PASS	37391888	497	ChrB=7_RagTag	36910159	36910656	497	CSQ=TRANS|intergenic_variant|MODIFIER||||||||||||||||||||||
35_RagTag	49735	TRANS332	N	<TRANS>	PASS	50155	420	ChrB=35_RagTag	31369	31789	420	CSQ=TRANS|intergenic_variant|MODIFIER||||||||||||||||||||||

## Sheet: InvertedTranslocation
Chr	POS	ID	REF	ALT	QUAL	END	Length_Parent1	Chr_Parent2	Start_Parent2	End_Parent2	Length_Parent2	CSQ
27_RagTag	2414786	INVTR365	N	<INVTR>	PASS	2546540	131754	ChrB=27_RagTag	2244626	2397360	152734	CSQ=INVTR|intergenic_variant|MODIFIER||ENSMGAG00010014772|Transcript|ENSMGAT00010033145|protein_coding||||||||||||-1||||tmp4.gtf.gz|,INVTR|intergenic_variant|MODIFIER||ENSMGAG00010014772|Transcript|ENSMGAT00010033166|protein_coding||||||||||||-1||||tmp4.gtf.gz|,INVTR|intergenic_variant|MODIFIER||ENSMGAG00010014797|Transcript|ENSMGAT00010033182|protein_coding||||||||||||1||||tmp4.gtf.gz|,INVTR|spl…
30_RagTag	755493	INVTR367	N	<INVTR>	PASS	873831	118338	ChrB=30_RagTag	820528	938905	118377	CSQ=INVTR|intergenic_variant|MODIFIER||ENSMGAG00010018569|Transcript|ENSMGAT00010041794|protein_coding||||||||||||1||||tmp4.gtf.gz|,INVTR|intergenic_variant|MODIFIER||ENSMGAG00010018569|Transcript|ENSMGAT00010041809|protein_coding||||||||||||1||||tmp4.gtf.gz|,INVTR|intergenic_variant|MODIFIER||ENSMGAG00010018569|Transcript|ENSMGAT00010041825|protein_coding||||||||||||1||||tmp4.gtf.gz|,INVTR|inter…
17_RagTag	12769793	INVTR701	N	<INVTR>	PASS	12881911	112118	ChrB=16_RagTag	15366621	15478754	112133	CSQ=INVTR|intergenic_variant|MODIFIER||ENSMGAG00010022709|Transcript|ENSMGAT00010050781|lncRNA||||||||||||1||||tmp4.gtf.gz|
5_RagTag	2564	INVTR830	N	<INVTR>	PASS	73959	71395	ChrB=27_RagTag	2438543	2509937	71394	CSQ=INVTR|intergenic_variant|MODIFIER||||||||||||||||||||||
1_RagTag	77834325	INVTR364	N	<INVTR>	PASS	77891054	56729	ChrB=1_RagTag	77672061	77728352	56291	CSQ=INVTR|upstream_gene_variant|MODIFIER||ENSMGAG00010018906|Transcript|ENSMGAT00010042485|protein_coding|||||||||||874|-1||||tmp4.gtf.gz|
Z_RagTag	72565556	INVTR373	N	<INVTR>	PASS	72620726	55170	ChrB=Z_RagTag	70939157	70994316	55159	CSQ=INVTR|upstream_gene_variant|MODIFIER||ENSMGAG00010018598|Transcript|ENSMGAT00010041837|protein_coding|||||||||||2010|-1||||tmp4.gtf.gz|,INVTR|upstream_gene_variant|MODIFIER||ENSMGAG00010018598|Transcript|ENSMGAT00010041855|protein_coding|||||||||||2269|-1||||tmp4.gtf.gz|,INVTR|upstream_gene_variant|MODIFIER||ENSMGAG00010018598|Transcript|ENSMGAT00010041876|protein_coding|||||||||||2010|-1||||…
16_RagTag	15308089	INVTR692	N	<INVTR>	PASS	15362310	54221	ChrB=23_RagTag	6889508	6943724	54216	CSQ=INVTR|intergenic_variant|MODIFIER||ENSMGAG00010015077|Transcript|ENSMGAT00010033790|protein_coding||||||||||||1||||tmp4.gtf.gz|
17_RagTag	13341797	INVTR707	N	<INVTR>	PASS	13381087	39290	ChrB=26_RagTag	6495458	6590969	95511	CSQ=INVTR|intergenic_variant|MODIFIER||ENSMGAG00010010933|Transcript|ENSMGAT00010024819|protein_coding||||||||||||-1||||tmp4.gtf.gz|,INVTR|intergenic_variant|MODIFIER||ENSMGAG00010012413|Transcript|ENSMGAT00010028127|protein_coding||||||||||||-1||||tmp4.gtf.gz|,INVTR|intergenic_variant|MODIFIER||ENSMGAG00010012837|Transcript|ENSMGAT00010028967|lncRNA||||||||||||-1||||tmp4.gtf.gz|,INVTR|non_coding…
27_RagTag	2531260	INVTR366	N	<INVTR>	PASS	2567280	36020	ChrB=27_RagTag	2223599	2259486	35887	CSQ=INVTR|intergenic_variant|MODIFIER||ENSMGAG00010014772|Transcript|ENSMGAT00010033145|protein_coding||||||||||||-1||||tmp4.gtf.gz|,INVTR|intergenic_variant|MODIFIER||ENSMGAG00010014772|Transcript|ENSMGAT00010033166|protein_coding||||||||||||-1||||tmp4.gtf.gz|,INVTR|intergenic_variant|MODIFIER||ENSMGAG00010014797|Transcript|ENSMGAT00010033182|protein_coding||||||||||||1||||tmp4.gtf.gz|,INVTR|ups…
3_RagTag	93733219	INVTR370	N	<INVTR>	PASS	93765217	31998	ChrB=3_RagTag	95505659	95535684	30025	CSQ=INVTR|downstream_gene_variant|MODIFIER||ENSMGAG00010000027|Transcript|ENSMGAT00010000051|protein_coding|||||||||||2715|1||||tmp4.gtf.gz|,INVTR|intergenic_variant|MODIFIER||ENSMGAG00010000034|Transcript|ENSMGAT00010000058|protein_coding||||||||||||1||||tmp4.gtf.gz|
17_RagTag	12779119	INVTR361	N	<INVTR>	PASS	12799921	20802	ChrB=17_RagTag	13249853	13269236	19383	CSQ=INVTR|intergenic_variant|MODIFIER||ENSMGAG00010022709|Transcript|ENSMGAT00010050781|lncRNA||||||||||||1||||tmp4.gtf.gz|
Z_RagTag	71719131	INVTR372	N	<INVTR>	PASS	71738528	19397	ChrB=Z_RagTag	75821251	75837540	16289	CSQ=INVTR|intergenic_variant|MODIFIER||||||||||||||||||||||
17_RagTag	12793098	INVTR362	N	<INVTR>	PASS	12807609	14511	ChrB=17_RagTag	13270908	13285371	14463	CSQ=INVTR|intergenic_variant|MODIFIER||||||||||||||||||||||
8_RagTag	35076331	INVTR371	N	<INVTR>	PASS	35088113	11782	ChrB=8_RagTag	11177	22738	11561	CSQ=INVTR|intergenic_variant|MODIFIER||||||||||||||||||||||
23_RagTag	7175526	INVTR758	N	<INVTR>	PASS	7186899	11373	ChrB=27_RagTag	2945805	2954443	8638	CSQ=INVTR|splice_polypyrimidine_tract_variant&non_coding_transcript_exon_variant&intron_variant|LOW||ENSMGAG00010003947|Transcript|ENSMGAT00010009180|lncRNA|1-3/3|1-2/2|||5054-?|||||||-1||||tmp4.gtf.gz|,INVTR|splice_polypyrimidine_tract_variant&non_coding_transcript_exon_variant&intron_variant|LOW||ENSMGAG00010003947|Transcript|ENSMGAT00010009186|lncRNA|1-4/4|1-3/3|||5054-?|||||||-1||||tmp4.gtf.g…
17_RagTag	13175565	INVTR363	N	<INVTR>	PASS	13184084	8519	ChrB=17_RagTag	12829382	12838710	9328	CSQ=INVTR|intergenic_variant|MODIFIER||||||||||||||||||||||
3_RagTag	93695353	INVTR369	N	<INVTR>	PASS	93703747	8394	ChrB=3_RagTag	95612273	95621147	8874	CSQ=INVTR|intergenic_variant|MODIFIER||ENSMGAG00010000028|Transcript|ENSMGAT00010000052|protein_coding||||||||||||-1||||tmp4.gtf.gz|
6_RagTag	51777037	INVTR870	N	<INVTR>	PASS	51784763	7726	ChrB=15_RagTag	5460	13510	8050	CSQ=INVTR|intergenic_variant|MODIFIER||||||||||||||||||||||
6_RagTag	51781191	INVTR874	N	<INVTR>	PASS	51788483	7292	ChrB=15_RagTag	15789	22917	7128	CSQ=INVTR|intergenic_variant|MODIFIER||||||||||||||||||||||
Z_RagTag	53098258	INVTR890	N	<INVTR>	PASS	53104902	6644	ChrB=5_RagTag	7814495	7821143	6648	CSQ=INVTR|intron_variant|MODIFIER||ENSMGAG00010008830|Transcript|ENSMGAT00010020270|protein_coding||5/10||||||||||-1||||tmp4.gtf.gz|,INVTR|intron_variant|MODIFIER||ENSMGAG00010008830|Transcript|ENSMGAT00010020289|protein_coding||5/10||||||||||-1||||tmp4.gtf.gz|,INVTR|intergenic_variant|MODIFIER||ENSMGAG00010016027|Transcript|ENSMGAT00010035920|protein_coding||||||||||||1||||tmp4.gtf.gz|,INVTR|int…
23_RagTag	1802	INVTR747	N	<INVTR>	PASS	8070	6268	ChrB=30_RagTag	5408784	5415018	6234	CSQ=INVTR|intergenic_variant|MODIFIER||||||||||||||||||||||
3_RagTag	93648252	INVTR368	N	<INVTR>	PASS	93651875	3623	ChrB=3_RagTag	95620676	95624301	3625	CSQ=INVTR|intron_variant|MODIFIER||ENSMGAG00010000024|Transcript|ENSMGAT00010000044|protein_coding||1/2||||||||||-1||||tmp4.gtf.gz|
32_RagTag	356004	INVTR804	N	<INVTR>	PASS	359227	3223	ChrB=25_RagTag	5886265	5889390	3125	CSQ=INVTR|intergenic_variant|MODIFIER||||||||||||||||||||||
17_RagTag	13392827	INVTR710	N	<INVTR>	PASS	13396026	3199	ChrB=26_RagTag	6490211	6492990	2779	CSQ=INVTR|intergenic_variant|MODIFIER||||||||||||||||||||||
23_RagTag	7213094	INVTR760	N	<INVTR>	PASS	7215804	2710	ChrB=12_RagTag	15342	18074	2732	CSQ=INVTR|intergenic_variant|MODIFIER||||||||||||||||||||||
23_RagTag	7040729	INVTR756	N	<INVTR>	PASS	7042542	1813	ChrB=16_RagTag	15479192	15480998	1806	CSQ=INVTR|intergenic_variant|MODIFIER||||||||||||||||||||||
1_RagTag	191113355	INVTR727	N	<INVTR>	PASS	191115071	1716	ChrB=14_RagTag	140311	142015	1704	CSQ=INVTR|intergenic_variant|MODIFIER||||||||||||||||||||||
6_RagTag	51788161	INVTR875	N	<INVTR>	PASS	51789600	1439	ChrB=15_RagTag	723	2666	1943	CSQ=INVTR|intergenic_variant|MODIFIER||||||||||||||||||||||
6_RagTag	51789205	INVTR876	N	<INVTR>	PASS	51790340	1135	ChrB=15_RagTag	2595	3698	1103	CSQ=INVTR|intergenic_variant|MODIFIER||||||||||||||||||||||
23_RagTag	6880923	INVTR755	N	<INVTR>	PASS	6881943	1020	ChrB=2_RagTag	109847495	109848516	1021	CSQ=INVTR|intergenic_variant|MODIFIER||||||||||||||||||||||
9_RagTag	5075	INVTR883	N	<INVTR>	PASS	5634	559	ChrB=14_RagTag	19988138	19988697	559	CSQ=INVTR|intergenic_variant|MODIFIER||||||||||||||||||||||
8_RagTag	11819727	INVTR881	N	<INVTR>	PASS	11820240	513	ChrB=5_RagTag	54457628	54458142	514	CSQ=INVTR|intron_variant|MODIFIER||ENSMGAG00010014216|Transcript|ENSMGAT00010032002|protein_coding||3/16||||||||||-1||||tmp4.gtf.gz|

## Sheet: TandemDuplication
Chr	POS	ID	REF	ALT	QUAL	END	Length_Parent1	Chr_Parent2	Start_Parent2	End_Parent2	Length_Parent2	Parent	CSQ
Z_RagTag	71044891	TDM1811	N	<TDM>	PASS	71148650	103759	ChrB=Z_RagTag	70432565	70488758	56193	Parent=SYN279	CSQ=TDM|intergenic_variant|MODIFIER||||||||||||||||||||||
8_RagTag	19071226	TDM1677	N	<TDM>	PASS	19154158	82932	ChrB=8_RagTag	30290052	30339174	49122	Parent=SYN264	CSQ=TDM|splice_polypyrimidine_tract_variant&coding_sequence_variant&3_prime_UTR_variant&intron_variant|LOW||ENSMGAG00010018187|Transcript|ENSMGAT00010041015|protein_coding|22-33/33|21-32/32||||||||||1||||tmp4.gtf.gz|,TDM|splice_polypyrimidine_tract_variant&coding_sequence_variant&3_prime_UTR_variant&intron_variant|LOW||ENSMGAG00010018187|Transcript|ENSMGAT00010041081|protein_coding|22-33/33|21-32…
16_RagTag	14565525	TDM161	N	<TDM>	PASS	14643394	77869	ChrB=16_RagTag	14597628	14650118	52490	Parent=SYN28	CSQ=TDM|splice_polypyrimidine_tract_variant&non_coding_transcript_exon_variant&intron_variant|LOW||ENSMGAG00010022696|Transcript|ENSMGAT00010050756|lncRNA|1-2/2|1/1|||1211-?|||||||1||||tmp4.gtf.gz|,TDM|intergenic_variant|MODIFIER||ENSMGAG00010022697|Transcript|ENSMGAT00010050760|lncRNA||||||||||||-1||||tmp4.gtf.gz|,TDM|non_coding_transcript_exon_variant&intron_variant|MODIFIER||ENSMGAG00010022730…
Z_RagTag	7755601	TDM1742	N	<TDM>	PASS	7826236	70635	ChrB=Z_RagTag	7660832	7714084	53252	Parent=SYN267	CSQ=TDM|intron_variant|MODIFIER||ENSMGAG00010009542|Transcript|ENSMGAT00010021799|protein_coding||3/10||||||||||-1||||tmp4.gtf.gz|,TDM|intron_variant|MODIFIER||ENSMGAG00010009542|Transcript|ENSMGAT00010021838|protein_coding||22/28||||||||||-1||||tmp4.gtf.gz|,TDM|intron_variant|MODIFIER||ENSMGAG00010009542|Transcript|ENSMGAT00010021854|protein_coding||19/25||||||||||-1||||tmp4.gtf.gz|,TDM|intron_v…
Z_RagTag	48491011	TDM1791	N	<TDM>	PASS	48560502	69491	ChrB=Z_RagTag	47780722	47841222	60500	Parent=SYN274	CSQ=TDM|intergenic_variant|MODIFIER||ENSMGAG00010003882|Transcript|ENSMGAT00010009062|lncRNA||||||||||||1||||tmp4.gtf.gz|,TDM|intergenic_variant|MODIFIER||ENSMGAG00010003882|Transcript|ENSMGAT00010009072|lncRNA||||||||||||1||||tmp4.gtf.gz|,TDM|intergenic_variant|MODIFIER||ENSMGAG00010015403|Transcript|ENSMGAT00010034490|protein_coding||||||||||||1||||tmp4.gtf.gz|
22_RagTag	5683742	TDM614	N	<TDM>	PASS	5750319	66577	ChrB=22_RagTag	5854404	5911728	57324	Parent=SYN123	CSQ=TDM|upstream_gene_variant|MODIFIER||ENSMGAG00010011093|Transcript|ENSMGAT00010025158|protein_coding|||||||||||2493|-1||||tmp4.gtf.gz|,TDM|upstream_gene_variant|MODIFIER||ENSMGAG00010011093|Transcript|ENSMGAT00010025171|protein_coding|||||||||||311|-1||||tmp4.gtf.gz|,TDM|5_prime_UTR_variant|MODIFIER||ENSMGAG00010011093|Transcript|ENSMGAT00010025177|protein_coding|1/7||||?-36|||||||-1||||tmp4.g…
16_RagTag	13595092	TDM159	N	<TDM>	PASS	13661623	66531	ChrB=16_RagTag	13638053	13694067	56014	Parent=SYN28	CSQ=TDM|intergenic_variant|MODIFIER||ENSMGAG00010015640|Transcript|ENSMGAT00010035061|protein_coding||||||||||||-1||||tmp4.gtf.gz|,TDM|intergenic_variant|MODIFIER||ENSMGAG00010015647|Transcript|ENSMGAT00010035080|protein_coding||||||||||||-1||||tmp4.gtf.gz|,TDM|intergenic_variant|MODIFIER||ENSMGAG00010015664|Transcript|ENSMGAT00010035105|protein_coding||||||||||||-1||||tmp4.gtf.gz|,TDM|intergenic…
1_RagTag	187783238	TDM545	N	<TDM>	PASS	187845868	62630	ChrB=1_RagTag	187933967	188006980	73013	Parent=SYN111	CSQ=TDM|upstream_gene_variant|MODIFIER||ENSMGAG00010017798|Transcript|ENSMGAT00010039905|lncRNA|||||||||||4911|-1||||tmp4.gtf.gz|,TDM|intergenic_variant|MODIFIER||ENSMGAG00010017802|Transcript|ENSMGAT00010039910|lncRNA||||||||||||1||||tmp4.gtf.gz|,TDM|intergenic_variant|MODIFIER||ENSMGAG00010017805|Transcript|ENSMGAT00010039922|lncRNA||||||||||||-1||||tmp4.gtf.gz|,TDM|intergenic_variant|MODIFIER|…
22_RagTag	1471633	TDM609	N	<TDM>	PASS	1533748	62115	ChrB=22_RagTag	1475819	1565188	89369	Parent=SYN122	CSQ=TDM|downstream_gene_variant|MODIFIER||ENSMGAG00010006725|Transcript|ENSMGAT00010015550|protein_coding|||||||||||2416|-1||||tmp4.gtf.gz|,TDM|downstream_gene_variant|MODIFIER||ENSMGAG00010006725|Transcript|ENSMGAT00010015583|protein_coding|||||||||||2416|-1||||tmp4.gtf.gz|,TDM|intergenic_variant|MODIFIER||ENSMGAG00010006806|Transcript|ENSMGAT00010015729|protein_coding||||||||||||-1||||tmp4.gtf.…
6_RagTag	51654123	TDM1581	N	<TDM>	PASS	51715307	61184	ChrB=6_RagTag	51604726	51721720	116994	Parent=SYN251	CSQ=TDM|intergenic_variant|MODIFIER||ENSMGAG00010011686|Transcript|ENSMGAT00010026500|protein_coding||||||||||||1||||tmp4.gtf.gz|,TDM|splice_polypyrimidine_tract_variant&non_coding_transcript_exon_variant&intron_variant|LOW||ENSMGAG00010011692|Transcript|ENSMGAT00010026521|lncRNA|2/2|1/1||||||||||1||||tmp4.gtf.gz|,TDM|intergenic_variant|MODIFIER||ENSMGAG00010011694|Transcript|ENSMGAT00010026526|l…
29_RagTag	867206	TDM780	N	<TDM>	PASS	926873	59667	ChrB=29_RagTag	1574247	1624981	50734	Parent=SYN144	CSQ=TDM|intergenic_variant|MODIFIER||ENSMGAG00010014524|Transcript|ENSMGAT00010032624|protein_coding||||||||||||-1||||tmp4.gtf.gz|,TDM|intergenic_variant|MODIFIER||ENSMGAG00010014530|Transcript|ENSMGAT00010032651|protein_coding||||||||||||1||||tmp4.gtf.gz|,TDM|intergenic_variant|MODIFIER||ENSMGAG00010014542|Transcript|ENSMGAT00010032663|protein_coding||||||||||||-1||||tmp4.gtf.gz|,TDM|intergenic_…
Z_RagTag	71325877	TDM1812	N	<TDM>	PASS	71383483	57606	ChrB=Z_RagTag	70592739	70627499	34760	Parent=SYN281	CSQ=TDM|downstream_gene_variant|MODIFIER||ENSMGAG00010007051|Transcript|ENSMGAT00010016293|protein_coding|||||||||||453|-1||||tmp4.gtf.gz|,TDM|upstream_gene_variant|MODIFIER||ENSMGAG00010017079|Transcript|ENSMGAT00010038262|protein_coding|||||||||||4306|-1||||tmp4.gtf.gz|,TDM|upstream_gene_variant|MODIFIER||ENSMGAG00010017079|Transcript|ENSMGAT00010038271|protein_coding|||||||||||4306|-1||||tmp4.…
Z_RagTag	47601434	TDM1787	N	<TDM>	PASS	47653848	52414	ChrB=Z_RagTag	46889807	46949222	59415	Parent=SYN274	CSQ=TDM|intergenic_variant|MODIFIER||ENSMGAG00010015408|Transcript|ENSMGAT00010034534|protein_coding||||||||||||1||||tmp4.gtf.gz|,TDM|intergenic_variant|MODIFIER||ENSMGAG00010015424|Transcript|ENSMGAT00010034583|protein_coding||||||||||||1||||tmp4.gtf.gz|,TDM|intergenic_variant|MODIFIER||ENSMGAG00010015460|Transcript|ENSMGAT00010034636|protein_coding||||||||||||1||||tmp4.gtf.gz|,TDM|splice_polypy…
22_RagTag	5205619	TDM613	N	<TDM>	PASS	5256036	50417	ChrB=22_RagTag	5363090	5426680	63590	Parent=SYN123	CSQ=TDM|intergenic_variant|MODIFIER||ENSMGAG00010009792|Transcript|ENSMGAT00010022394|protein_coding||||||||||||1||||tmp4.gtf.gz|,TDM|coding_sequence_variant&5_prime_UTR_variant&intron_variant|MODIFIER||ENSMGAG00010009813|Transcript|ENSMGAT00010022434|protein_coding|1/3|1/2||||||||||1||||tmp4.gtf.gz|,TDM|coding_sequence_variant&5_prime_UTR_variant&intron_variant|MODIFIER||ENSMGAG00010009813|Trans…
Z_RagTag	48060781	TDM1790	N	<TDM>	PASS	48106492	45711	ChrB=Z_RagTag	47358274	47396291	38017	Parent=SYN274	CSQ=TDM|intergenic_variant|MODIFIER||ENSMGAG00010016223|Transcript|ENSMGAT00010036360|protein_coding||||||||||||1||||tmp4.gtf.gz|,TDM|intergenic_variant|MODIFIER||ENSMGAG00010017819|Transcript|ENSMGAT00010039959|lncRNA||||||||||||1||||tmp4.gtf.gz|,TDM|intergenic_variant|MODIFIER||ENSMGAG00010017819|Transcript|ENSMGAT00010039967|lncRNA||||||||||||1||||tmp4.gtf.gz|
30_RagTag	14039	TDM955	N	<TDM>	PASS	59225	45186	ChrB=30_RagTag	92396	116594	24198	Parent=TRANS328	CSQ=TDM|non_coding_transcript_exon_variant&intron_variant|MODIFIER||ENSMGAG00010020470|Transcript|ENSMGAT00010045750|lncRNA|1/2|1/1||||||||||1||||tmp4.gtf.gz|,TDM|non_coding_transcript_exon_variant|MODIFIER||ENSMGAG00010020580|Transcript|ENSMGAT00010046015|lncRNA|2/2||||996-?|||||||-1||||tmp4.gtf.gz|,TDM|downstream_gene_variant|MODIFIER||ENSMGAG00010020580|Transcript|ENSMGAT00010046021|lncRNA||||…
Z_RagTag	66042861	TDM1806	N	<TDM>	PASS	66087383	44522	ChrB=Z_RagTag	65470537	65507463	36926	Parent=SYN277	CSQ=TDM|intergenic_variant|MODIFIER||ENSMGAG00010015234|Transcript|ENSMGAT00010034174|protein_coding||||||||||||1||||tmp4.gtf.gz|,TDM|intergenic_variant|MODIFIER||ENSMGAG00010015680|Transcript|ENSMGAT00010035153|protein_coding||||||||||||1||||tmp4.gtf.gz|,TDM|intergenic_variant|MODIFIER||ENSMGAG00010015780|Transcript|ENSMGAT00010035407|protein_coding||||||||||||1||||tmp4.gtf.gz|,TDM|intergenic_va…
14_RagTag	2483064	TDM109	N	<TDM>	PASS	2524534	41470	ChrB=14_RagTag	2626354	2675558	49204	Parent=SYN21	CSQ=TDM|downstream_gene_variant|MODIFIER||ENSMGAG00010013865|Transcript|ENSMGAT00010031254|protein_coding|||||||||||453|1||||tmp4.gtf.gz|,TDM|intergenic_variant|MODIFIER||ENSMGAG00010013897|Transcript|ENSMGAT00010031331|protein_coding||||||||||||1||||tmp4.gtf.gz|,TDM|downstream_gene_variant|MODIFIER||ENSMGAG00010014775|Transcript|ENSMGAT00010033134|protein_coding|||||||||||4600|-1||||tmp4.gtf.gz|
1_RagTag	109378080	TDM364	N	<TDM>	PASS	109416149	38069	ChrB=1_RagTag	109108433	109142246	33813	Parent=SYN76	CSQ=TDM|intergenic_variant|MODIFIER||||||||||||||||||||||
Z_RagTag	46779484	TDM1786	N	<TDM>	PASS	46816157	36673	ChrB=Z_RagTag	46084329	46116100	31771	Parent=SYN274	CSQ=TDM|intron_variant|MODIFIER||ENSMGAG00010016543|Transcript|ENSMGAT00010037039|protein_coding||2/4||||||||||-1||||tmp4.gtf.gz|,TDM|intron_variant|MODIFIER||ENSMGAG00010016543|Transcript|ENSMGAT00010037057|protein_coding||3/5||||||||||-1||||tmp4.gtf.gz|
15_RagTag	3677657	TDM140	N	<TDM>	PASS	3712498	34841	ChrB=15_RagTag	3746744	3770082	23338	Parent=SYN27	CSQ=TDM|downstream_gene_variant|MODIFIER||ENSMGAG00010019875|Transcript|ENSMGAT00010044472|lncRNA|||||||||||1883|1||||tmp4.gtf.gz|,TDM|downstream_gene_variant|MODIFIER||ENSMGAG00010019875|Transcript|ENSMGAT00010044477|lncRNA|||||||||||1883|1||||tmp4.gtf.gz|,TDM|splice_polypyrimidine_tract_variant&non_coding_transcript_exon_variant&intron_variant|LOW||ENSMGAG00010019903|Transcript|ENSMGAT000100445…
1_RagTag	2310710	TDM229	N	<TDM>	PASS	2344399	33689	ChrB=1_RagTag	2333186	2375164	41978	Parent=SYN46	CSQ=TDM|intron_variant|MODIFIER||ENSMGAG00010004372|Transcript|ENSMGAT00010010255|protein_coding||3/7||||||||||1||||tmp4.gtf.gz|,TDM|intron_variant|MODIFIER||ENSMGAG00010004372|Transcript|ENSMGAT00010010261|protein_coding||3/8||||||||||1||||tmp4.gtf.gz|,TDM|intron_variant|MODIFIER||ENSMGAG00010004372|Transcript|ENSMGAT00010010271|protein_coding||3/7||||||||||1||||tmp4.gtf.gz|,TDM|5_prime_UTR_vari…
1_RagTag	51911317	TDM267	N	<TDM>	PASS	51938378	27061	ChrB=1_RagTag	52241046	52280619	39573	Parent=SYN51	CSQ=TDM|intergenic_variant|MODIFIER||||||||||||||||||||||
22_RagTag	3700068	TDM611	N	<TDM>	PASS	3726664	26596	ChrB=22_RagTag	3863764	3884497	20733	Parent=SYN123	CSQ=TDM|intergenic_variant|MODIFIER||ENSMGAG00010009660|Transcript|ENSMGAT00010022083|protein_coding||||||||||||1||||tmp4.gtf.gz|,TDM|intron_variant&non_coding_transcript_variant|MODIFIER||ENSMGAG00010013319|Transcript|ENSMGAT00010029998|lncRNA||1/11||||||||||-1||||tmp4.gtf.gz|
5_RagTag	16024626	TDM1445	N	<TDM>	PASS	16050228	25602	ChrB=5_RagTag	15170053	15187128	17075	Parent=SYN232	CSQ=TDM|splice_polypyrimidine_tract_variant&coding_sequence_variant&3_prime_UTR_variant&intron_variant|LOW||ENSMGAG00010003067|Transcript|ENSMGAT00010008600|protein_coding|28/28|27/27||||||||||-1||||tmp4.gtf.gz|,TDM|splice_polypyrimidine_tract_variant&coding_sequence_variant&3_prime_UTR_variant&intron_variant|LOW||ENSMGAG00010003067|Transcript|ENSMGAT00010009244|protein_coding|32-34/34|32-33/33||…
Z_RagTag	25659525	TDM1758	N	<TDM>	PASS	25678703	19178	ChrB=Z_RagTag	24982445	24995747	13302	Parent=SYN269	CSQ=TDM|upstream_gene_variant|MODIFIER||ENSMGAG00010015139|Transcript|ENSMGAT00010033963|protein_coding|||||||||||2810|-1||||tmp4.gtf.gz|,TDM|intron_variant|MODIFIER||ENSMGAG00010015139|Transcript|ENSMGAT00010033984|protein_coding||2/34||||||||||-1||||tmp4.gtf.gz|,TDM|intron_variant|MODIFIER||ENSMGAG00010015139|Transcript|ENSMGAT00010034000|protein_coding||2/36||||||||||-1||||tmp4.gtf.gz|
2_RagTag	71964934	TDM901	N	<TDM>	PASS	71984104	19170	ChrB=2_RagTag	71928434	71963181	34747	Parent=SYN151	CSQ=TDM|downstream_gene_variant|MODIFIER||ENSMGAG00010014085|Transcript|ENSMGAT00010031721|protein_coding|||||||||||2157|-1||||tmp4.gtf.gz|,TDM|downstream_gene_variant|MODIFIER||ENSMGAG00010014085|Transcript|ENSMGAT00010031738|protein_coding|||||||||||1762|-1||||tmp4.gtf.gz|
15_RagTag	3184252	TDM139	N	<TDM>	PASS	3201511	17259	ChrB=15_RagTag	3256086	3270463	14377	Parent=SYN27	CSQ=TDM|intron_variant|MODIFIER||ENSMGAG00010015752|Transcript|ENSMGAT00010035446|protein_coding||1/7||||||||||-1||||tmp4.gtf.gz|,TDM|intron_variant|MODIFIER||ENSMGAG00010015752|Transcript|ENSMGAT00010035470|protein_coding||1/1||||||||||-1||||tmp4.gtf.gz|
4_RagTag	14896962	TDM1338	N	<TDM>	PASS	14913523	16561	ChrB=4_RagTag	15745134	15758920	13786	Parent=SYN217	CSQ=TDM|splice_polypyrimidine_tract_variant&non_coding_transcript_exon_variant&intron_variant|LOW||ENSMGAG00010002878|Transcript|ENSMGAT00010006800|lncRNA|4/4|3/3||||||||||1||||tmp4.gtf.gz|,TDM|splice_polypyrimidine_tract_variant&non_coding_transcript_exon_variant&intron_variant|LOW||ENSMGAG00010002878|Transcript|ENSMGAT00010006806|lncRNA|5/5|4/4||||||||||1||||tmp4.gtf.gz|,TDM|splice_polypyrimidi…
27_RagTag	1479900	TDM719	N	<TDM>	PASS	1494991	15091	ChrB=27_RagTag	1521355	1543453	22098	Parent=SYN134	CSQ=TDM|intergenic_variant|MODIFIER||ENSMGAG00010019711|Transcript|ENSMGAT00010044119|protein_coding||||||||||||1||||tmp4.gtf.gz|,TDM|intergenic_variant|MODIFIER||ENSMGAG00010019719|Transcript|ENSMGAT00010044135|protein_coding||||||||||||1||||tmp4.gtf.gz|,TDM|intergenic_variant|MODIFIER||ENSMGAG00010019772|Transcript|ENSMGAT00010044239|protein_coding||||||||||||1||||tmp4.gtf.gz|,TDM|downstream_ge…
Z_RagTag	9354716	TDM1745	N	<TDM>	PASS	9367307	12591	ChrB=Z_RagTag	9245136	9265595	20459	Parent=SYN267	CSQ=TDM|coding_sequence_variant&5_prime_UTR_variant&intron_variant|MODIFIER||ENSMGAG00010007573|Transcript|ENSMGAT00010017441|protein_coding|1/25|1/24||||||||||1||||tmp4.gtf.gz|,TDM|splice_polypyrimidine_tract_variant&coding_sequence_variant&5_prime_UTR_variant&intron_variant|LOW||ENSMGAG00010007573|Transcript|ENSMGAT00010017470|protein_coding|1-2/28|1-2/27||||||||||1||||tmp4.gtf.gz|,TDM|coding_s…
8_RagTag	15892675	TDM1675	N	<TDM>	PASS	15904414	11739	ChrB=8_RagTag	27118531	27124393	5862	Parent=SYN264	CSQ=TDM|splice_polypyrimidine_tract_variant&non_coding_transcript_exon_variant&intron_variant|LOW||ENSMGAG00010021877|Transcript|ENSMGAT00010048907|lncRNA|2-3/3|1-2/2||||||||||1||||tmp4.gtf.gz|
Z_RagTag	35515443	TDM1776	N	<TDM>	PASS	35525359	9916	ChrB=Z_RagTag	34789113	34794337	5224	Parent=SYN273	CSQ=TDM|intron_variant|MODIFIER||ENSMGAG00010014422|Transcript|ENSMGAT00010032428|protein_coding||3/6||||||||||-1||||tmp4.gtf.gz|,TDM|intron_variant|MODIFIER||ENSMGAG00010014422|Transcript|ENSMGAT00010032437|protein_coding||3/5||||||||||-1||||tmp4.gtf.gz|,TDM|intron_variant|MODIFIER||ENSMGAG00010014422|Transcript|ENSMGAT00010032462|protein_coding||3/7||||||||||-1||||tmp4.gtf.gz|,TDM|intron_varian…
24_RagTag	2983172	TDM637	N	<TDM>	PASS	2992000	8828	ChrB=24_RagTag	2909104	2922352	13248	Parent=SYN126	CSQ=TDM|downstream_gene_variant|MODIFIER||ENSMGAG00010017113|Transcript|ENSMGAT00010038365|protein_coding|||||||||||2530|-1||||tmp4.gtf.gz|,TDM|non_coding_transcript_exon_variant|MODIFIER||ENSMGAG00010020003|Transcript|ENSMGAT00010044677|lncRNA|1/2||||?-109|||||||-1||||tmp4.gtf.gz|,TDM|splice_polypyrimidine_tract_variant&non_coding_transcript_exon_variant&intron_variant|LOW||ENSMGAG00010020009|Tr…
6_RagTag	41498985	TDM1554	N	<TDM>	PASS	41503125	4140	ChrB=6_RagTag	41403212	41410647	7435	Parent=SYN246	CSQ=TDM|intron_variant|MODIFIER||ENSMGAG00010006023|Transcript|ENSMGAT00010014005|protein_coding||8/16||||||||||-1||||tmp4.gtf.gz|,TDM|intron_variant|MODIFIER||ENSMGAG00010006023|Transcript|ENSMGAT00010014037|protein_coding||7/14||||||||||-1||||tmp4.gtf.gz|,TDM|intron_variant|MODIFIER||ENSMGAG00010006023|Transcript|ENSMGAT00010014067|protein_coding||7/15||||||||||-1||||tmp4.gtf.gz|,TDM|intron_var…
7_RagTag	28706328	TDM1644	N	<TDM>	PASS	28710423	4095	ChrB=7_RagTag	28071501	28077595	6094	Parent=SYN255	CSQ=TDM|splice_polypyrimidine_tract_variant&non_coding_transcript_exon_variant&intron_variant|LOW||ENSMGAG00010005552|Transcript|ENSMGAT00010012959|lncRNA|4-6/6|3-5/5|||?-2314|||||||1||||tmp4.gtf.gz|,TDM|splice_polypyrimidine_tract_variant&non_coding_transcript_exon_variant&intron_variant|LOW||ENSMGAG00010005552|Transcript|ENSMGAT00010012965|lncRNA|3-6/6|2-5/5|||?-3774|||||||1||||tmp4.gtf.gz|,TDM…
8_RagTag	30960851	TDM1690	N	<TDM>	PASS	30964406	3555	ChrB=8_RagTag	42157128	42162567	5439	Parent=SYN264	CSQ=TDM|intergenic_variant|MODIFIER||||||||||||||||||||||
7_RagTag	29742730	TDM1647	N	<TDM>	PASS	29746084	3354	ChrB=7_RagTag	29116295	29118505	2210	Parent=SYN255	CSQ=TDM|downstream_gene_variant|MODIFIER||ENSMGAG00010005714|Transcript|ENSMGAT00010013309|lncRNA|||||||||||128|1||||tmp4.gtf.gz|,TDM|intron_variant&non_coding_transcript_variant|MODIFIER||ENSMGAG00010005714|Transcript|ENSMGAT00010013317|lncRNA||1/1||||||||||1||||tmp4.gtf.gz|,TDM|splice_polypyrimidine_tract_variant&non_coding_transcript_exon_variant&intron_variant|LOW||ENSMGAG00010005714|Transcri…
4_RagTag	5205747	TDM1320	N	<TDM>	PASS	5208108	2361	ChrB=4_RagTag	6070798	6073803	3005	Parent=SYN215	CSQ=TDM|splice_polypyrimidine_tract_variant&non_coding_transcript_exon_variant&intron_variant|LOW||ENSMGAG00010004371|Transcript|ENSMGAT00010010253|lncRNA|1-2/2|1/1|||?-1006|||||||-1||||tmp4.gtf.gz|,TDM|downstream_gene_variant|MODIFIER||ENSMGAG00010005439|Transcript|ENSMGAT00010012671|lncRNA|||||||||||675|1||||tmp4.gtf.gz|,TDM|downstream_gene_variant|MODIFIER||ENSMGAG00010005439|Transcript|ENSMGA…
16_RagTag	12792	TDM147	N	<TDM>	PASS	14157	1365	ChrB=16_RagTag	22772	24976	2204	Parent=SYN28	CSQ=TDM|intergenic_variant|MODIFIER||||||||||||||||||||||
28_RagTag	1627648	TDM753	N	<TDM>	PASS	1628597	949	ChrB=28_RagTag	1623156	1624655	1499	Parent=SYN140	CSQ=TDM|coding_sequence_variant|MODIFIER||ENSMGAG00010020554|Transcript|ENSMGAT00010045934|protein_coding|11/16||||2147-3095|1948-2896|650-966|||||1||||tmp4.gtf.gz|,TDM|coding_sequence_variant|MODIFIER||ENSMGAG00010020554|Transcript|ENSMGAT00010045943|protein_coding|11/17||||2359-3307|1948-2896|650-966|||||1||||tmp4.gtf.gz|
5_RagTag	59968880	TDM1497	N	<TDM>	PASS	59969095	215	ChrB=5_RagTag	59035216	59035395	179	Parent=SYN243	CSQ=TDM|intergenic_variant|MODIFIER||||||||||||||||||||||
2_RagTag	107586239	TDM947	N	<TDM>	PASS	107586450	211	ChrB=2_RagTag	107513786	107514045	259	Parent=SYN157	CSQ=TDM|intergenic_variant|MODIFIER||||||||||||||||||||||
3_RagTag	28609506	TDM1182	N	<TDM>	PASS	28609666	160	ChrB=3_RagTag	28811983	28812198	215	Parent=SYN185	CSQ=TDM|intergenic_variant|MODIFIER||||||||||||||||||||||
30_RagTag	2964541	TDM970	N	<TDM>	PASS	2964688	147	ChrB=30_RagTag	2825813	2826037	224	Parent=SYN165	CSQ=TDM|intron_variant|MODIFIER||ENSMGAG00010017843|Transcript|ENSMGAT00010040027|protein_coding||1/8||||||||||-1||||tmp4.gtf.gz|,TDM|intron_variant|MODIFIER||ENSMGAG00010017843|Transcript|ENSMGAT00010040049|protein_coding||1/10||||||||||-1||||tmp4.gtf.gz|
1_RagTag	152637371	TDM466	N	<TDM>	PASS	152637511	140	ChrB=1_RagTag	152300553	152300655	102	Parent=SYN97	CSQ=TDM|intergenic_variant|MODIFIER||||||||||||||||||||||
18_RagTag	249326	TDM197	N	<TDM>	PASS	249454	128	ChrB=18_RagTag	254084	254170	86	Parent=SYN39	CSQ=TDM|downstream_gene_variant|MODIFIER||ENSMGAG00010012730|Transcript|ENSMGAT00010028695|protein_coding|||||||||||3773|1||||tmp4.gtf.gz|,TDM|downstream_gene_variant|MODIFIER||ENSMGAG00010012730|Transcript|ENSMGAT00010028707|protein_coding|||||||||||3440|1||||tmp4.gtf.gz|,TDM|intron_variant|MODIFIER||ENSMGAG00010012742|Transcript|ENSMGAT00010028729|protein_coding||4/5||||||||||-1||||tmp4.gtf.gz|…
7_RagTag	9366630	TDM1615	N	<TDM>	PASS	9366719	89	ChrB=7_RagTag	8797204	8797269	65	Parent=SYN255	CSQ=TDM|downstream_gene_variant|MODIFIER||ENSMGAG00010011364|Transcript|ENSMGAT00010025824|lncRNA|||||||||||273|1||||tmp4.gtf.gz|,TDM|downstream_gene_variant|MODIFIER||ENSMGAG00010011364|Transcript|ENSMGAT00010025840|lncRNA|||||||||||1883|1||||tmp4.gtf.gz|,TDM|intron_variant&non_coding_transcript_variant|MODIFIER||ENSMGAG00010011364|Transcript|ENSMGAT00010025855|lncRNA||4/4||||||||||1||||tmp4.gtf…
3_RagTag	87130280	TDM1272	N	<TDM>	PASS	87130328	48	ChrB=3_RagTag	87054935	87055020	85	Parent=SYN195	CSQ=TDM|intergenic_variant|MODIFIER||||||||||||||||||||||

## Sheet: Inversions
Chr	POS	ID	REF	ALT	QUAL	END	Length_Parent1	Chr_Parent2	Start_Parent2	End_Parent2	Length_Parent2	CSQ
1_RagTag	74279072	INV293	N	<INV>	PASS	75748053	1468981	ChrB=1_RagTag	74952831	76220635	1267804	CSQ=INV|intergenic_variant|MODIFIER||ENSMGAG00010018983|Transcript|ENSMGAT00010042638|protein_coding||||||||||||1||||tmp4.gtf.gz|,INV|intergenic_variant|MODIFIER||ENSMGAG00010019129|Transcript|ENSMGAT00010042955|protein_coding||||||||||||1||||tmp4.gtf.gz|,INV|intergenic_variant|MODIFIER||ENSMGAG00010019129|Transcript|ENSMGAT00010042985|protein_coding||||||||||||1||||tmp4.gtf.gz|,INV|intergenic_va…
30_RagTag	558131	INV301	N	<INV>	PASS	744841	186710	ChrB=30_RagTag	646918	833441	186523	CSQ=INV|intergenic_variant|MODIFIER||ENSMGAG00010014722|Transcript|ENSMGAT00010033028|protein_coding||||||||||||1||||tmp4.gtf.gz|,INV|intergenic_variant|MODIFIER||ENSMGAG00010020430|Transcript|ENSMGAT00010045659|protein_coding||||||||||||-1||||tmp4.gtf.gz|,INV|intergenic_variant|MODIFIER||ENSMGAG00010020480|Transcript|ENSMGAT00010045767|lncRNA||||||||||||-1||||tmp4.gtf.gz|,INV|downstream_gene_var…
1_RagTag	152306612	INV296	N	<INV>	PASS	152327300	20688	ChrB=1_RagTag	151971568	151992266	20698	CSQ=INV|intergenic_variant|MODIFIER||||||||||||||||||||||
Z_RagTag	78219364	INV308	N	<INV>	PASS	78236668	17304	ChrB=Z_RagTag	77130416	77147561	17145	CSQ=INV|upstream_gene_variant|MODIFIER||ENSMGAG00010006998|Transcript|ENSMGAT00010016164|lncRNA|||||||||||939|-1||||tmp4.gtf.gz|
3_RagTag	93706817	INV304	N	<INV>	PASS	93718673	11856	ChrB=3_RagTag	95584086	95595941	11855	CSQ=INV|intergenic_variant|MODIFIER||||||||||||||||||||||
18_RagTag	108362	INV292	N	<INV>	PASS	119968	11606	ChrB=18_RagTag	118772	130069	11297	CSQ=INV|downstream_gene_variant|MODIFIER||ENSMGAG00010012368|Transcript|ENSMGAT00010027987|protein_coding|||||||||||1430|1||||tmp4.gtf.gz|,INV|splice_polypyrimidine_tract_variant&coding_sequence_variant&5_prime_UTR_variant&intron_variant|LOW||ENSMGAG00010012383|Transcript|ENSMGAT00010028006|protein_coding|1-2/7|1/6|||?-232|?-151|?-51|||||-1||||tmp4.gtf.gz|,INV|splice_polypyrimidine_tract_variant&…
10_RagTag	2363093	INV290	N	<INV>	PASS	2368366	5273	ChrB=10_RagTag	3050986	3056252	5266	CSQ=INV|intergenic_variant|MODIFIER||||||||||||||||||||||
1_RagTag	114277228	INV294	N	<INV>	PASS	114282029	4801	ChrB=1_RagTag	114081886	114086717	4831	CSQ=INV|intron_variant&non_coding_transcript_variant|MODIFIER||ENSMGAG00010004588|Transcript|ENSMGAT00010010746|lncRNA||3/3||||||||||-1||||tmp4.gtf.gz|,INV|intron_variant&non_coding_transcript_variant|MODIFIER||ENSMGAG00010004588|Transcript|ENSMGAT00010010793|lncRNA||3/3||||||||||-1||||tmp4.gtf.gz|
2_RagTag	109779076	INV300	N	<INV>	PASS	109783827	4751	ChrB=2_RagTag	109771126	109775903	4777	CSQ=INV|intron_variant&non_coding_transcript_variant|MODIFIER||ENSMGAG00010005927|Transcript|ENSMGAT00010013779|lncRNA||5/7||||||||||-1||||tmp4.gtf.gz|,INV|intron_variant&non_coding_transcript_variant|MODIFIER||ENSMGAG00010005927|Transcript|ENSMGAT00010013786|lncRNA||5/5||||||||||-1||||tmp4.gtf.gz|,INV|downstream_gene_variant|MODIFIER||ENSMGAG00010005927|Transcript|ENSMGAT00010013799|lncRNA||||||…
Z_RagTag	73034612	INV307	N	<INV>	PASS	73038757	4145	ChrB=Z_RagTag	72118867	72123012	4145	CSQ=INV|intergenic_variant|MODIFIER||||||||||||||||||||||
29_RagTag	1088706	INV297	N	<INV>	PASS	1091694	2988	ChrB=29_RagTag	1759783	1762771	2988	CSQ=INV|upstream_gene_variant|MODIFIER||ENSMGAG00010014397|Transcript|ENSMGAT00010032379|protein_coding|||||||||||134|1||||tmp4.gtf.gz|,INV|upstream_gene_variant|MODIFIER||ENSMGAG00010014499|Transcript|ENSMGAT00010032562|protein_coding|||||||||||135|-1||||tmp4.gtf.gz|
34_RagTag	324741	INV302	N	<INV>	PASS	326120	1379	ChrB=34_RagTag	410328	411707	1379	CSQ=INV|intergenic_variant|MODIFIER||ENSMGAG00010003793|Transcript|ENSMGAT00010008832|lncRNA||||||||||||1||||tmp4.gtf.gz|,INV|downstream_gene_variant|MODIFIER||ENSMGAG00010006027|Transcript|ENSMGAT00010014014|pseudogene|||||||||||999|1||||tmp4.gtf.gz|,INV|upstream_gene_variant|MODIFIER||ENSMGAG00010009714|Transcript|ENSMGAT00010022209|lncRNA|||||||||||4759|-1||||tmp4.gtf.gz|,INV|upstream_gene_var…
8_RagTag	2596	INV305	N	<INV>	PASS	3919	1323	ChrB=8_RagTag	119280	120605	1325	CSQ=INV|downstream_gene_variant|MODIFIER||ENSMGAG00010000318|Transcript|ENSMGAT00010000711|protein_coding|||||||||||4122|-1||||tmp4.gtf.gz|,INV|downstream_gene_variant|MODIFIER||ENSMGAG00010000318|Transcript|ENSMGAT00010000715|protein_coding|||||||||||4122|-1||||tmp4.gtf.gz|,INV|downstream_gene_variant|MODIFIER||ENSMGAG00010000318|Transcript|ENSMGAT00010000717|protein_coding|||||||||||4126|-1||||…
Z_RagTag	33471256	INV306	N	<INV>	PASS	33472370	1114	ChrB=Z_RagTag	32683594	32684705	1111	CSQ=INV|intron_variant|MODIFIER||ENSMGAG00010013812|Transcript|ENSMGAT00010031131|protein_coding||1/4||||||||||-1||||tmp4.gtf.gz|,INV|intron_variant|MODIFIER||ENSMGAG00010013812|Transcript|ENSMGAT00010031144|protein_coding||1/5||||||||||-1||||tmp4.gtf.gz|,INV|intron_variant|MODIFIER||ENSMGAG00010013812|Transcript|ENSMGAT00010031150|protein_coding||1/5||||||||||-1||||tmp4.gtf.gz|,INV|intron_varian…
2_RagTag	36899559	INV298	N	<INV>	PASS	36900553	994	ChrB=2_RagTag	36888216	36889211	995	CSQ=INV|upstream_gene_variant|MODIFIER||ENSMGAG00010018539|Transcript|ENSMGAT00010041965|protein_coding|||||||||||3602|-1||||tmp4.gtf.gz|,INV|upstream_gene_variant|MODIFIER||ENSMGAG00010018539|Transcript|ENSMGAT00010042004|protein_coding|||||||||||3491|-1||||tmp4.gtf.gz|,INV|downstream_gene_variant|MODIFIER||ENSMGAG00010018719|Transcript|ENSMGAT00010042089|protein_coding|||||||||||3454|-1||||tmp4…
1_RagTag	142100206	INV295	N	<INV>	PASS	142100675	469	ChrB=1_RagTag	141862630	141863099	469	CSQ=INV|intergenic_variant|MODIFIER||||||||||||||||||||||
3_RagTag	20577207	INV303	N	<INV>	PASS	20577627	420	ChrB=3_RagTag	20733021	20733441	420	CSQ=INV|downstream_gene_variant|MODIFIER||ENSMGAG00010015261|Transcript|ENSMGAT00010034206|lncRNA|||||||||||1272|1||||tmp4.gtf.gz|
14_RagTag	9664461	INV291	N	<INV>	PASS	9664832	371	ChrB=14_RagTag	9842945	9843316	371	CSQ=INV|intron_variant|MODIFIER||ENSMGAG00010013676|Transcript|ENSMGAT00010030809|protein_coding||4/7||||||||||1||||tmp4.gtf.gz|,INV|intron_variant|MODIFIER||ENSMGAG00010013676|Transcript|ENSMGAT00010030818|protein_coding||4/7||||||||||1||||tmp4.gtf.gz|,INV|intron_variant|MODIFIER||ENSMGAG00010013676|Transcript|ENSMGAT00010030837|protein_coding||4/7||||||||||1||||tmp4.gtf.gz|,INV|intron_variant|M…
2_RagTag	102349686	INV299	N	<INV>	PASS	102349963	277	ChrB=2_RagTag	102280332	102280609	277	CSQ=INV|intergenic_variant|MODIFIER||||||||||||||||||||||

## Sheet: Large_SVs>10kb
Chr	POS	ID	REF	ALT	QUAL	END	Length_Parent1	Chr_Parent2	Start_Parent2	End_Parent2	Length_Parent2	Parent	VarType	DupType	CSQ
1_RagTag	74279072	INV293	N	<INV>	PASS	75748053	1468981	ChrB=1_RagTag	74952831	76220635	1267804	Parent=.	VarType=SR	DupType=-	CSQ=INV|intergenic_variant|MODIFIER||ENSMGAG00010018983|Transcript|ENSMGAT00010042638|protein_coding||||||||||||1||||tmp4.gtf.gz|,INV|intergenic_variant|MODIFIER||ENSMGAG00010019129|Transcript|ENSMGAT00010042955|protein_coding||||||||||||1||||tmp4.gtf.gz|,INV|intergenic_variant|MODIFIER||ENSMGAG00010019129|Transcript|ENSMGAT00010042985|protein_coding||||||||||||1||||tmp4.gtf.gz|,INV|intergenic_va…
30_RagTag	558131	INV301	N	<INV>	PASS	744841	186710	ChrB=30_RagTag	646918	833441	186523	Parent=.	VarType=SR	DupType=-	CSQ=INV|intergenic_variant|MODIFIER||ENSMGAG00010014722|Transcript|ENSMGAT00010033028|protein_coding||||||||||||1||||tmp4.gtf.gz|,INV|intergenic_variant|MODIFIER||ENSMGAG00010020430|Transcript|ENSMGAT00010045659|protein_coding||||||||||||-1||||tmp4.gtf.gz|,INV|intergenic_variant|MODIFIER||ENSMGAG00010020480|Transcript|ENSMGAT00010045767|lncRNA||||||||||||-1||||tmp4.gtf.gz|,INV|downstream_gene_var…
1_RagTag	152306612	INV296	N	<INV>	PASS	152327300	20688	ChrB=1_RagTag	151971568	151992266	20698	Parent=.	VarType=SR	DupType=-	CSQ=INV|intergenic_variant|MODIFIER||||||||||||||||||||||
Z_RagTag	78219364	INV308	N	<INV>	PASS	78236668	17304	ChrB=Z_RagTag	77130416	77147561	17145	Parent=.	VarType=SR	DupType=-	CSQ=INV|upstream_gene_variant|MODIFIER||ENSMGAG00010006998|Transcript|ENSMGAT00010016164|lncRNA|||||||||||939|-1||||tmp4.gtf.gz|
3_RagTag	93706817	INV304	N	<INV>	PASS	93718673	11856	ChrB=3_RagTag	95584086	95595941	11855	Parent=.	VarType=SR	DupType=-	CSQ=INV|intergenic_variant|MODIFIER||||||||||||||||||||||
29_RagTag	227605	CPL761	N	<CPL>	PASS	473954	246349	ChrB=29_RagTag	1150973	1158270	7297	Parent=TRANS325	VarType=ShV	DupType=.	CSQ=CPL|intergenic_variant|MODIFIER||ENSMGAG00010012159|Transcript|ENSMGAT00010027595|protein_coding||||||||||||-1||||tmp4.gtf.gz|,CPL|splice_polypyrimidine_tract_variant&coding_sequence_variant&5_prime_UTR_variant&intron_variant|LOW||ENSMGAG00010012168|Transcript|ENSMGAT00010027622|protein_coding|1-3/4|1-3/3||||||||||1||||tmp4.gtf.gz|,CPL|coding_sequence_variant&5_prime_UTR_variant&intron_varian…
Z_RagTag	71044891	TDM1811	N	<TDM>	PASS	71148650	103759	ChrB=Z_RagTag	70432565	70488758	56193	Parent=SYN279	VarType=ShV	DupType=.	CSQ=TDM|intergenic_variant|MODIFIER||||||||||||||||||||||
3_RagTag	70089652	DUP544	N	<DUP>	PASS	70328366	238714	ChrB=3_RagTag	90465021	90609229	144208	Parent=.	VarType=SR	DupType=copygain	CSQ=duplication|transcript_amplification|HIGH||ENSMGAG00010015696|Transcript|ENSMGAT00010035183|protein_coding||||||||||||-1||||tmp4.gtf.gz|,duplication|transcript_amplification|HIGH||ENSMGAG00010015790|Transcript|ENSMGAT00010035406|protein_coding||||||||||||1||||tmp4.gtf.gz|,duplication|transcript_amplification|HIGH||ENSMGAG00010015790|Transcript|ENSMGAT00010035435|protein_coding||||||||||||1|||…
16_RagTag	14565525	TDM161	N	<TDM>	PASS	14643394	77869	ChrB=16_RagTag	14597628	14650118	52490	Parent=SYN28	VarType=ShV	DupType=.	CSQ=TDM|splice_polypyrimidine_tract_variant&non_coding_transcript_exon_variant&intron_variant|LOW||ENSMGAG00010022696|Transcript|ENSMGAT00010050756|lncRNA|1-2/2|1/1|||1211-?|||||||1||||tmp4.gtf.gz|,TDM|intergenic_variant|MODIFIER||ENSMGAG00010022697|Transcript|ENSMGAT00010050760|lncRNA||||||||||||-1||||tmp4.gtf.gz|,TDM|non_coding_transcript_exon_variant&intron_variant|MODIFIER||ENSMGAG00010022730…
1_RagTag	75115497	CPL310	N	<CPL>	PASS	75315381	199884	ChrB=1_RagTag	75414142	75361236	-52906	Parent=INV293	VarType=ShV	DupType=.	CSQ=CPL|splice_polypyrimidine_tract_variant&coding_sequence_variant&3_prime_UTR_variant&intron_variant|LOW||ENSMGAG00010021119|Transcript|ENSMGAT00010047197|protein_coding|3-6/6|2-5/5||||||||||1||||tmp4.gtf.gz|,CPL|intergenic_variant|MODIFIER||ENSMGAG00010023262|Transcript|ENSMGAT00010052025|lncRNA||||||||||||-1||||tmp4.gtf.gz|,CPL|intergenic_variant|MODIFIER||ENSMGAG00010023262|Transcript|ENSMGA…
Z_RagTag	48491011	TDM1791	N	<TDM>	PASS	48560502	69491	ChrB=Z_RagTag	47780722	47841222	60500	Parent=SYN274	VarType=ShV	DupType=.	CSQ=TDM|intergenic_variant|MODIFIER||ENSMGAG00010003882|Transcript|ENSMGAT00010009062|lncRNA||||||||||||1||||tmp4.gtf.gz|,TDM|intergenic_variant|MODIFIER||ENSMGAG00010003882|Transcript|ENSMGAT00010009072|lncRNA||||||||||||1||||tmp4.gtf.gz|,TDM|intergenic_variant|MODIFIER||ENSMGAG00010015403|Transcript|ENSMGAT00010034490|protein_coding||||||||||||1||||tmp4.gtf.gz|
22_RagTag	5683742	TDM614	N	<TDM>	PASS	5750319	66577	ChrB=22_RagTag	5854404	5911728	57324	Parent=SYN123	VarType=ShV	DupType=.	CSQ=TDM|upstream_gene_variant|MODIFIER||ENSMGAG00010011093|Transcript|ENSMGAT00010025158|protein_coding|||||||||||2493|-1||||tmp4.gtf.gz|,TDM|upstream_gene_variant|MODIFIER||ENSMGAG00010011093|Transcript|ENSMGAT00010025171|protein_coding|||||||||||311|-1||||tmp4.gtf.gz|,TDM|5_prime_UTR_variant|MODIFIER||ENSMGAG00010011093|Transcript|ENSMGAT00010025177|protein_coding|1/7||||?-36|||||||-1||||tmp4.g…
16_RagTag	13595092	TDM159	N	<TDM>	PASS	13661623	66531	ChrB=16_RagTag	13638053	13694067	56014	Parent=SYN28	VarType=ShV	DupType=.	CSQ=TDM|intergenic_variant|MODIFIER||ENSMGAG00010015640|Transcript|ENSMGAT00010035061|protein_coding||||||||||||-1||||tmp4.gtf.gz|,TDM|intergenic_variant|MODIFIER||ENSMGAG00010015647|Transcript|ENSMGAT00010035080|protein_coding||||||||||||-1||||tmp4.gtf.gz|,TDM|intergenic_variant|MODIFIER||ENSMGAG00010015664|Transcript|ENSMGAT00010035105|protein_coding||||||||||||-1||||tmp4.gtf.gz|,TDM|intergenic…
1_RagTag	187783238	TDM545	N	<TDM>	PASS	187845868	62630	ChrB=1_RagTag	187933967	188006980	73013	Parent=SYN111	VarType=ShV	DupType=.	CSQ=TDM|upstream_gene_variant|MODIFIER||ENSMGAG00010017798|Transcript|ENSMGAT00010039905|lncRNA|||||||||||4911|-1||||tmp4.gtf.gz|,TDM|intergenic_variant|MODIFIER||ENSMGAG00010017802|Transcript|ENSMGAT00010039910|lncRNA||||||||||||1||||tmp4.gtf.gz|,TDM|intergenic_variant|MODIFIER||ENSMGAG00010017805|Transcript|ENSMGAT00010039922|lncRNA||||||||||||-1||||tmp4.gtf.gz|,TDM|intergenic_variant|MODIFIER|…
22_RagTag	1471633	TDM609	N	<TDM>	PASS	1533748	62115	ChrB=22_RagTag	1475819	1565188	89369	Parent=SYN122	VarType=ShV	DupType=.	CSQ=TDM|downstream_gene_variant|MODIFIER||ENSMGAG00010006725|Transcript|ENSMGAT00010015550|protein_coding|||||||||||2416|-1||||tmp4.gtf.gz|,TDM|downstream_gene_variant|MODIFIER||ENSMGAG00010006725|Transcript|ENSMGAT00010015583|protein_coding|||||||||||2416|-1||||tmp4.gtf.gz|,TDM|intergenic_variant|MODIFIER||ENSMGAG00010006806|Transcript|ENSMGAT00010015729|protein_coding||||||||||||-1||||tmp4.gtf.…
6_RagTag	51654123	TDM1581	N	<TDM>	PASS	51715307	61184	ChrB=6_RagTag	51604726	51721720	116994	Parent=SYN251	VarType=ShV	DupType=.	CSQ=TDM|intergenic_variant|MODIFIER||ENSMGAG00010011686|Transcript|ENSMGAT00010026500|protein_coding||||||||||||1||||tmp4.gtf.gz|,TDM|splice_polypyrimidine_tract_variant&non_coding_transcript_exon_variant&intron_variant|LOW||ENSMGAG00010011692|Transcript|ENSMGAT00010026521|lncRNA|2/2|1/1||||||||||1||||tmp4.gtf.gz|,TDM|intergenic_variant|MODIFIER||ENSMGAG00010011694|Transcript|ENSMGAT00010026526|l…
29_RagTag	867206	TDM780	N	<TDM>	PASS	926873	59667	ChrB=29_RagTag	1574247	1624981	50734	Parent=SYN144	VarType=ShV	DupType=.	CSQ=TDM|intergenic_variant|MODIFIER||ENSMGAG00010014524|Transcript|ENSMGAT00010032624|protein_coding||||||||||||-1||||tmp4.gtf.gz|,TDM|intergenic_variant|MODIFIER||ENSMGAG00010014530|Transcript|ENSMGAT00010032651|protein_coding||||||||||||1||||tmp4.gtf.gz|,TDM|intergenic_variant|MODIFIER||ENSMGAG00010014542|Transcript|ENSMGAT00010032663|protein_coding||||||||||||-1||||tmp4.gtf.gz|,TDM|intergenic_…
Z_RagTag	71325877	TDM1812	N	<TDM>	PASS	71383483	57606	ChrB=Z_RagTag	70592739	70627499	34760	Parent=SYN281	VarType=ShV	DupType=.	CSQ=TDM|downstream_gene_variant|MODIFIER||ENSMGAG00010007051|Transcript|ENSMGAT00010016293|protein_coding|||||||||||453|-1||||tmp4.gtf.gz|,TDM|upstream_gene_variant|MODIFIER||ENSMGAG00010017079|Transcript|ENSMGAT00010038262|protein_coding|||||||||||4306|-1||||tmp4.gtf.gz|,TDM|upstream_gene_variant|MODIFIER||ENSMGAG00010017079|Transcript|ENSMGAT00010038271|protein_coding|||||||||||4306|-1||||tmp4.…
5_RagTag	1375448	TRANS346	N	<TRANS>	PASS	1515011	139563	ChrB=5_RagTag	6751464	6891002	139538	Parent=.	VarType=SR	DupType=-	CSQ=TRANS|intergenic_variant|MODIFIER||ENSMGAG00010018084|Transcript|ENSMGAT00010040747|protein_coding||||||||||||1||||tmp4.gtf.gz|,TRANS|splice_polypyrimidine_tract_variant&coding_sequence_variant&3_prime_UTR_variant&intron_variant|LOW||ENSMGAG00010018084|Transcript|ENSMGAT00010040809|protein_coding|2-12/12|1-11/11||||||||||1||||tmp4.gtf.gz|,TRANS|splice_polypyrimidine_tract_variant&coding_seque…
27_RagTag	2414786	INVTR365	N	<INVTR>	PASS	2546540	131754	ChrB=27_RagTag	2244626	2397360	152734	Parent=.	VarType=SR	DupType=-	CSQ=INVTR|intergenic_variant|MODIFIER||ENSMGAG00010014772|Transcript|ENSMGAT00010033145|protein_coding||||||||||||-1||||tmp4.gtf.gz|,INVTR|intergenic_variant|MODIFIER||ENSMGAG00010014772|Transcript|ENSMGAT00010033166|protein_coding||||||||||||-1||||tmp4.gtf.gz|,INVTR|intergenic_variant|MODIFIER||ENSMGAG00010014797|Transcript|ENSMGAT00010033182|protein_coding||||||||||||1||||tmp4.gtf.gz|,INVTR|spl…
Z_RagTag	48060781	TDM1790	N	<TDM>	PASS	48106492	45711	ChrB=Z_RagTag	47358274	47396291	38017	Parent=SYN274	VarType=ShV	DupType=.	CSQ=TDM|intergenic_variant|MODIFIER||ENSMGAG00010016223|Transcript|ENSMGAT00010036360|protein_coding||||||||||||1||||tmp4.gtf.gz|,TDM|intergenic_variant|MODIFIER||ENSMGAG00010017819|Transcript|ENSMGAT00010039959|lncRNA||||||||||||1||||tmp4.gtf.gz|,TDM|intergenic_variant|MODIFIER||ENSMGAG00010017819|Transcript|ENSMGAT00010039967|lncRNA||||||||||||1||||tmp4.gtf.gz|
30_RagTag	14039	TDM955	N	<TDM>	PASS	59225	45186	ChrB=30_RagTag	92396	116594	24198	Parent=TRANS328	VarType=ShV	DupType=.	CSQ=TDM|non_coding_transcript_exon_variant&intron_variant|MODIFIER||ENSMGAG00010020470|Transcript|ENSMGAT00010045750|lncRNA|1/2|1/1||||||||||1||||tmp4.gtf.gz|,TDM|non_coding_transcript_exon_variant|MODIFIER||ENSMGAG00010020580|Transcript|ENSMGAT00010046015|lncRNA|2/2||||996-?|||||||-1||||tmp4.gtf.gz|,TDM|downstream_gene_variant|MODIFIER||ENSMGAG00010020580|Transcript|ENSMGAT00010046021|lncRNA||||…
Z_RagTag	66042861	TDM1806	N	<TDM>	PASS	66087383	44522	ChrB=Z_RagTag	65470537	65507463	36926	Parent=SYN277	VarType=ShV	DupType=.	CSQ=TDM|intergenic_variant|MODIFIER||ENSMGAG00010015234|Transcript|ENSMGAT00010034174|protein_coding||||||||||||1||||tmp4.gtf.gz|,TDM|intergenic_variant|MODIFIER||ENSMGAG00010015680|Transcript|ENSMGAT00010035153|protein_coding||||||||||||1||||tmp4.gtf.gz|,TDM|intergenic_variant|MODIFIER||ENSMGAG00010015780|Transcript|ENSMGAT00010035407|protein_coding||||||||||||1||||tmp4.gtf.gz|,TDM|intergenic_va…
14_RagTag	2483064	TDM109	N	<TDM>	PASS	2524534	41470	ChrB=14_RagTag	2626354	2675558	49204	Parent=SYN21	VarType=ShV	DupType=.	CSQ=TDM|downstream_gene_variant|MODIFIER||ENSMGAG00010013865|Transcript|ENSMGAT00010031254|protein_coding|||||||||||453|1||||tmp4.gtf.gz|,TDM|intergenic_variant|MODIFIER||ENSMGAG00010013897|Transcript|ENSMGAT00010031331|protein_coding||||||||||||1||||tmp4.gtf.gz|,TDM|downstream_gene_variant|MODIFIER||ENSMGAG00010014775|Transcript|ENSMGAT00010033134|protein_coding|||||||||||4600|-1||||tmp4.gtf.gz|
1_RagTag	109378080	TDM364	N	<TDM>	PASS	109416149	38069	ChrB=1_RagTag	109108433	109142246	33813	Parent=SYN76	VarType=ShV	DupType=.	CSQ=TDM|intergenic_variant|MODIFIER||||||||||||||||||||||
Z_RagTag	46779484	TDM1786	N	<TDM>	PASS	46816157	36673	ChrB=Z_RagTag	46084329	46116100	31771	Parent=SYN274	VarType=ShV	DupType=.	CSQ=TDM|intron_variant|MODIFIER||ENSMGAG00010016543|Transcript|ENSMGAT00010037039|protein_coding||2/4||||||||||-1||||tmp4.gtf.gz|,TDM|intron_variant|MODIFIER||ENSMGAG00010016543|Transcript|ENSMGAT00010037057|protein_coding||3/5||||||||||-1||||tmp4.gtf.gz|
15_RagTag	3677657	TDM140	N	<TDM>	PASS	3712498	34841	ChrB=15_RagTag	3746744	3770082	23338	Parent=SYN27	VarType=ShV	DupType=.	CSQ=TDM|downstream_gene_variant|MODIFIER||ENSMGAG00010019875|Transcript|ENSMGAT00010044472|lncRNA|||||||||||1883|1||||tmp4.gtf.gz|,TDM|downstream_gene_variant|MODIFIER||ENSMGAG00010019875|Transcript|ENSMGAT00010044477|lncRNA|||||||||||1883|1||||tmp4.gtf.gz|,TDM|splice_polypyrimidine_tract_variant&non_coding_transcript_exon_variant&intron_variant|LOW||ENSMGAG00010019903|Transcript|ENSMGAT000100445…
1_RagTag	2310710	TDM229	N	<TDM>	PASS	2344399	33689	ChrB=1_RagTag	2333186	2375164	41978	Parent=SYN46	VarType=ShV	DupType=.	CSQ=TDM|intron_variant|MODIFIER||ENSMGAG00010004372|Transcript|ENSMGAT00010010255|protein_coding||3/7||||||||||1||||tmp4.gtf.gz|,TDM|intron_variant|MODIFIER||ENSMGAG00010004372|Transcript|ENSMGAT00010010261|protein_coding||3/8||||||||||1||||tmp4.gtf.gz|,TDM|intron_variant|MODIFIER||ENSMGAG00010004372|Transcript|ENSMGAT00010010271|protein_coding||3/7||||||||||1||||tmp4.gtf.gz|,TDM|5_prime_UTR_vari…
1_RagTag	51911317	TDM267	N	<TDM>	PASS	51938378	27061	ChrB=1_RagTag	52241046	52280619	39573	Parent=SYN51	VarType=ShV	DupType=.	CSQ=TDM|intergenic_variant|MODIFIER||||||||||||||||||||||
22_RagTag	3700068	TDM611	N	<TDM>	PASS	3726664	26596	ChrB=22_RagTag	3863764	3884497	20733	Parent=SYN123	VarType=ShV	DupType=.	CSQ=TDM|intergenic_variant|MODIFIER||ENSMGAG00010009660|Transcript|ENSMGAT00010022083|protein_coding||||||||||||1||||tmp4.gtf.gz|,TDM|intron_variant&non_coding_transcript_variant|MODIFIER||ENSMGAG00010013319|Transcript|ENSMGAT00010029998|lncRNA||1/11||||||||||-1||||tmp4.gtf.gz|
4_RagTag	14332932	DUP565	N	<DUP>	PASS	14443451	110519	ChrB=4_RagTag	521754	632456	110702	Parent=.	VarType=SR	DupType=copygain	CSQ=duplication|splice_polypyrimidine_tract_variant&coding_sequence_variant&3_prime_UTR_variant&intron_variant|LOW||ENSMGAG00010002221|Transcript|ENSMGAT00010005233|protein_coding|2-10/10|1-9/9||||||||||1||||tmp4.gtf.gz|,duplication|splice_polypyrimidine_tract_variant&coding_sequence_variant&3_prime_UTR_variant&intron_variant|LOW||ENSMGAG00010002221|Transcript|ENSMGAT00010005244|protein_coding|2-…
Z_RagTag	25659525	TDM1758	N	<TDM>	PASS	25678703	19178	ChrB=Z_RagTag	24982445	24995747	13302	Parent=SYN269	VarType=ShV	DupType=.	CSQ=TDM|upstream_gene_variant|MODIFIER||ENSMGAG00010015139|Transcript|ENSMGAT00010033963|protein_coding|||||||||||2810|-1||||tmp4.gtf.gz|,TDM|intron_variant|MODIFIER||ENSMGAG00010015139|Transcript|ENSMGAT00010033984|protein_coding||2/34||||||||||-1||||tmp4.gtf.gz|,TDM|intron_variant|MODIFIER||ENSMGAG00010015139|Transcript|ENSMGAT00010034000|protein_coding||2/36||||||||||-1||||tmp4.gtf.gz|
2_RagTag	71964934	TDM901	N	<TDM>	PASS	71984104	19170	ChrB=2_RagTag	71928434	71963181	34747	Parent=SYN151	VarType=ShV	DupType=.	CSQ=TDM|downstream_gene_variant|MODIFIER||ENSMGAG00010014085|Transcript|ENSMGAT00010031721|protein_coding|||||||||||2157|-1||||tmp4.gtf.gz|,TDM|downstream_gene_variant|MODIFIER||ENSMGAG00010014085|Transcript|ENSMGAT00010031738|protein_coding|||||||||||1762|-1||||tmp4.gtf.gz|
15_RagTag	3184252	TDM139	N	<TDM>	PASS	3201511	17259	ChrB=15_RagTag	3256086	3270463	14377	Parent=SYN27	VarType=ShV	DupType=.	CSQ=TDM|intron_variant|MODIFIER||ENSMGAG00010015752|Transcript|ENSMGAT00010035446|protein_coding||1/7||||||||||-1||||tmp4.gtf.gz|,TDM|intron_variant|MODIFIER||ENSMGAG00010015752|Transcript|ENSMGAT00010035470|protein_coding||1/1||||||||||-1||||tmp4.gtf.gz|
4_RagTag	14896962	TDM1338	N	<TDM>	PASS	14913523	16561	ChrB=4_RagTag	15745134	15758920	13786	Parent=SYN217	VarType=ShV	DupType=.	CSQ=TDM|splice_polypyrimidine_tract_variant&non_coding_transcript_exon_variant&intron_variant|LOW||ENSMGAG00010002878|Transcript|ENSMGAT00010006800|lncRNA|4/4|3/3||||||||||1||||tmp4.gtf.gz|,TDM|splice_polypyrimidine_tract_variant&non_coding_transcript_exon_variant&intron_variant|LOW||ENSMGAG00010002878|Transcript|ENSMGAT00010006806|lncRNA|5/5|4/4||||||||||1||||tmp4.gtf.gz|,TDM|splice_polypyrimidi…
27_RagTag	1479900	TDM719	N	<TDM>	PASS	1494991	15091	ChrB=27_RagTag	1521355	1543453	22098	Parent=SYN134	VarType=ShV	DupType=.	CSQ=TDM|intergenic_variant|MODIFIER||ENSMGAG00010019711|Transcript|ENSMGAT00010044119|protein_coding||||||||||||1||||tmp4.gtf.gz|,TDM|intergenic_variant|MODIFIER||ENSMGAG00010019719|Transcript|ENSMGAT00010044135|protein_coding||||||||||||1||||tmp4.gtf.gz|,TDM|intergenic_variant|MODIFIER||ENSMGAG00010019772|Transcript|ENSMGAT00010044239|protein_coding||||||||||||1||||tmp4.gtf.gz|,TDM|downstream_ge…
3_RagTag	82747754	DUP546	N	<DUP>	PASS	82858168	110414	ChrB=3_RagTag	90849487	90959903	110416	Parent=.	VarType=SR	DupType=copygain	CSQ=duplication|transcript_amplification|HIGH||ENSMGAG00010009728|Transcript|ENSMGAT00010022237|protein_coding||||||||||||1||||tmp4.gtf.gz|,duplication|transcript_amplification|HIGH||ENSMGAG00010009728|Transcript|ENSMGAT00010022242|protein_coding||||||||||||1||||tmp4.gtf.gz|,duplication|splice_polypyrimidine_tract_variant&coding_sequence_variant&5_prime_UTR_variant&3_prime_UTR_variant&intron_vari…
8_RagTag	15892675	TDM1675	N	<TDM>	PASS	15904414	11739	ChrB=8_RagTag	27118531	27124393	5862	Parent=SYN264	VarType=ShV	DupType=.	CSQ=TDM|splice_polypyrimidine_tract_variant&non_coding_transcript_exon_variant&intron_variant|LOW||ENSMGAG00010021877|Transcript|ENSMGAT00010048907|lncRNA|2-3/3|1-2/2||||||||||1||||tmp4.gtf.gz|
3_RagTag	52463500	DUP536	N	<DUP>	PASS	52572717	109217	ChrB=3_RagTag	89611639	89721324	109685	Parent=.	VarType=SR	DupType=copygain	CSQ=duplication|splice_polypyrimidine_tract_variant&coding_sequence_variant&5_prime_UTR_variant&intron_variant|LOW||ENSMGAG00010002287|Transcript|ENSMGAT00010005416|protein_coding|1-18/21|1-18/20||||||||||-1||||tmp4.gtf.gz|,duplication|splice_polypyrimidine_tract_variant&coding_sequence_variant&5_prime_UTR_variant&intron_variant|LOW||ENSMGAG00010002287|Transcript|ENSMGAT00010005440|protein_coding…
30_RagTag	755493	INVTR367	N	<INVTR>	PASS	873831	118338	ChrB=30_RagTag	820528	938905	118377	Parent=.	VarType=SR	DupType=-	CSQ=INVTR|intergenic_variant|MODIFIER||ENSMGAG00010018569|Transcript|ENSMGAT00010041794|protein_coding||||||||||||1||||tmp4.gtf.gz|,INVTR|intergenic_variant|MODIFIER||ENSMGAG00010018569|Transcript|ENSMGAT00010041809|protein_coding||||||||||||1||||tmp4.gtf.gz|,INVTR|intergenic_variant|MODIFIER||ENSMGAG00010018569|Transcript|ENSMGAT00010041825|protein_coding||||||||||||1||||tmp4.gtf.gz|,INVTR|inter…
17_RagTag	12769793	INVTR701	N	<INVTR>	PASS	12881911	112118	ChrB=16_RagTag	15366621	15478754	112133	Parent=.	VarType=SR	DupType=-	CSQ=INVTR|intergenic_variant|MODIFIER||ENSMGAG00010022709|Transcript|ENSMGAT00010050781|lncRNA||||||||||||1||||tmp4.gtf.gz|
5_RagTag	2564	INVTR830	N	<INVTR>	PASS	73959	71395	ChrB=27_RagTag	2438543	2509937	71394	Parent=.	VarType=SR	DupType=-	CSQ=INVTR|intergenic_variant|MODIFIER||||||||||||||||||||||
1_RagTag	77834325	INVTR364	N	<INVTR>	PASS	77891054	56729	ChrB=1_RagTag	77672061	77728352	56291	Parent=.	VarType=SR	DupType=-	CSQ=INVTR|upstream_gene_variant|MODIFIER||ENSMGAG00010018906|Transcript|ENSMGAT00010042485|protein_coding|||||||||||874|-1||||tmp4.gtf.gz|
Z_RagTag	72565556	INVTR373	N	<INVTR>	PASS	72620726	55170	ChrB=Z_RagTag	70939157	70994316	55159	Parent=.	VarType=SR	DupType=-	CSQ=INVTR|upstream_gene_variant|MODIFIER||ENSMGAG00010018598|Transcript|ENSMGAT00010041837|protein_coding|||||||||||2010|-1||||tmp4.gtf.gz|,INVTR|upstream_gene_variant|MODIFIER||ENSMGAG00010018598|Transcript|ENSMGAT00010041855|protein_coding|||||||||||2269|-1||||tmp4.gtf.gz|,INVTR|upstream_gene_variant|MODIFIER||ENSMGAG00010018598|Transcript|ENSMGAT00010041876|protein_coding|||||||||||2010|-1||||…
16_RagTag	15308089	INVTR692	N	<INVTR>	PASS	15362310	54221	ChrB=23_RagTag	6889508	6943724	54216	Parent=.	VarType=SR	DupType=-	CSQ=INVTR|intergenic_variant|MODIFIER||ENSMGAG00010015077|Transcript|ENSMGAT00010033790|protein_coding||||||||||||1||||tmp4.gtf.gz|
17_RagTag	13341797	INVTR707	N	<INVTR>	PASS	13381087	39290	ChrB=26_RagTag	6495458	6590969	95511	Parent=.	VarType=SR	DupType=-	CSQ=INVTR|intergenic_variant|MODIFIER||ENSMGAG00010010933|Transcript|ENSMGAT00010024819|protein_coding||||||||||||-1||||tmp4.gtf.gz|,INVTR|intergenic_variant|MODIFIER||ENSMGAG00010012413|Transcript|ENSMGAT00010028127|protein_coding||||||||||||-1||||tmp4.gtf.gz|,INVTR|intergenic_variant|MODIFIER||ENSMGAG00010012837|Transcript|ENSMGAT00010028967|lncRNA||||||||||||-1||||tmp4.gtf.gz|,INVTR|non_coding…
27_RagTag	2531260	INVTR366	N	<INVTR>	PASS	2567280	36020	ChrB=27_RagTag	2223599	2259486	35887	Parent=.	VarType=SR	DupType=-	CSQ=INVTR|intergenic_variant|MODIFIER||ENSMGAG00010014772|Transcript|ENSMGAT00010033145|protein_coding||||||||||||-1||||tmp4.gtf.gz|,INVTR|intergenic_variant|MODIFIER||ENSMGAG00010014772|Transcript|ENSMGAT00010033166|protein_coding||||||||||||-1||||tmp4.gtf.gz|,INVTR|intergenic_variant|MODIFIER||ENSMGAG00010014797|Transcript|ENSMGAT00010033182|protein_coding||||||||||||1||||tmp4.gtf.gz|,INVTR|ups…
3_RagTag	93733219	INVTR370	N	<INVTR>	PASS	93765217	31998	ChrB=3_RagTag	95505659	95535684	30025	Parent=.	VarType=SR	DupType=-	CSQ=INVTR|downstream_gene_variant|MODIFIER||ENSMGAG00010000027|Transcript|ENSMGAT00010000051|protein_coding|||||||||||2715|1||||tmp4.gtf.gz|,INVTR|intergenic_variant|MODIFIER||ENSMGAG00010000034|Transcript|ENSMGAT00010000058|protein_coding||||||||||||1||||tmp4.gtf.gz|
17_RagTag	12779119	INVTR361	N	<INVTR>	PASS	12799921	20802	ChrB=17_RagTag	13249853	13269236	19383	Parent=.	VarType=SR	DupType=-	CSQ=INVTR|intergenic_variant|MODIFIER||ENSMGAG00010022709|Transcript|ENSMGAT00010050781|lncRNA||||||||||||1||||tmp4.gtf.gz|
Z_RagTag	71719131	INVTR372	N	<INVTR>	PASS	71738528	19397	ChrB=Z_RagTag	75821251	75837540	16289	Parent=.	VarType=SR	DupType=-	CSQ=INVTR|intergenic_variant|MODIFIER||||||||||||||||||||||
17_RagTag	12793098	INVTR362	N	<INVTR>	PASS	12807609	14511	ChrB=17_RagTag	13270908	13285371	14463	Parent=.	VarType=SR	DupType=-	CSQ=INVTR|intergenic_variant|MODIFIER||||||||||||||||||||||
8_RagTag	35076331	INVTR371	N	<INVTR>	PASS	35088113	11782	ChrB=8_RagTag	11177	22738	11561	Parent=.	VarType=SR	DupType=-	CSQ=INVTR|intergenic_variant|MODIFIER||||||||||||||||||||||
23_RagTag	7175526	INVTR758	N	<INVTR>	PASS	7186899	11373	ChrB=27_RagTag	2945805	2954443	8638	Parent=.	VarType=SR	DupType=-	CSQ=INVTR|splice_polypyrimidine_tract_variant&non_coding_transcript_exon_variant&intron_variant|LOW||ENSMGAG00010003947|Transcript|ENSMGAT00010009180|lncRNA|1-3/3|1-2/2|||5054-?|||||||-1||||tmp4.gtf.gz|,INVTR|splice_polypyrimidine_tract_variant&non_coding_transcript_exon_variant&intron_variant|LOW||ENSMGAG00010003947|Transcript|ENSMGAT00010009186|lncRNA|1-4/4|1-3/3|||5054-?|||||||-1||||tmp4.gtf.g…
29_RagTag	95777	TRANS325	N	<TRANS>	PASS	615884	520107	ChrB=29_RagTag	786361	1300148	513787	Parent=.	VarType=SR	DupType=-	CSQ=TRANS|intergenic_variant|MODIFIER||ENSMGAG00010011981|Transcript|ENSMGAT00010027208|protein_coding||||||||||||-1||||tmp4.gtf.gz|,TRANS|intergenic_variant|MODIFIER||ENSMGAG00010011981|Transcript|ENSMGAT00010027213|protein_coding||||||||||||-1||||tmp4.gtf.gz|,TRANS|intergenic_variant|MODIFIER||ENSMGAG00010011981|Transcript|ENSMGAT00010027220|protein_coding||||||||||||-1||||tmp4.gtf.gz|,TRANS|in…
3_RagTag	85637006	TRANS336	N	<TRANS>	PASS	86064512	427506	ChrB=3_RagTag	90960004	91466213	506209	Parent=.	VarType=SR	DupType=-	CSQ=TRANS|intergenic_variant|MODIFIER||ENSMGAG00010009167|Transcript|ENSMGAT00010021039|protein_coding||||||||||||-1||||tmp4.gtf.gz|,TRANS|intergenic_variant|MODIFIER||ENSMGAG00010009167|Transcript|ENSMGAT00010021125|protein_coding||||||||||||-1||||tmp4.gtf.gz|,TRANS|intergenic_variant|MODIFIER||ENSMGAG00010009167|Transcript|ENSMGAT00010021189|protein_coding||||||||||||-1||||tmp4.gtf.gz|,TRANS|5_…
29_RagTag	363010	TRANS326	N	<TRANS>	PASS	781722	418712	ChrB=29_RagTag	960961	1463681	502720	Parent=.	VarType=SR	DupType=-	CSQ=TRANS|intergenic_variant|MODIFIER||ENSMGAG00010011981|Transcript|ENSMGAT00010027208|protein_coding||||||||||||-1||||tmp4.gtf.gz|,TRANS|intergenic_variant|MODIFIER||ENSMGAG00010011981|Transcript|ENSMGAT00010027213|protein_coding||||||||||||-1||||tmp4.gtf.gz|,TRANS|intergenic_variant|MODIFIER||ENSMGAG00010011981|Transcript|ENSMGAT00010027220|protein_coding||||||||||||-1||||tmp4.gtf.gz|,TRANS|in…
27_RagTag	2147684	TRANS324	N	<TRANS>	PASS	2434295	286611	ChrB=27_RagTag	2623804	2845129	221325	Parent=.	VarType=SR	DupType=-	CSQ=TRANS|intergenic_variant|MODIFIER||ENSMGAG00010009412|Transcript|ENSMGAT00010021495|lncRNA||||||||||||1||||tmp4.gtf.gz|,TRANS|intergenic_variant|MODIFIER||ENSMGAG00010011816|Transcript|ENSMGAT00010026799|lncRNA||||||||||||1||||tmp4.gtf.gz|,TRANS|intergenic_variant|MODIFIER||ENSMGAG00010014113|Transcript|ENSMGAT00010031777|protein_coding||||||||||||1||||tmp4.gtf.gz|,TRANS|intergenic_variant|MO…
Z_RagTag	70994549	TRANS357	N	<TRANS>	PASS	71239897	245348	ChrB=Z_RagTag	70230414	70416883	186469	Parent=.	VarType=SR	DupType=-	CSQ=TRANS|intergenic_variant|MODIFIER||ENSMGAG00010016259|Transcript|ENSMGAT00010036431|protein_coding||||||||||||-1||||tmp4.gtf.gz|,TRANS|intergenic_variant|MODIFIER||ENSMGAG00010017216|Transcript|ENSMGAT00010038650|protein_coding||||||||||||-1||||tmp4.gtf.gz|,TRANS|intergenic_variant|MODIFIER||ENSMGAG00010017216|Transcript|ENSMGAT00010038700|protein_coding||||||||||||-1||||tmp4.gtf.gz|,TRANS|in…
4_RagTag	2224	TRANS340	N	<TRANS>	PASS	189942	187718	ChrB=4_RagTag	882538	1016972	134434	Parent=.	VarType=SR	DupType=-	CSQ=TRANS|intergenic_variant|MODIFIER||ENSMGAG00010001183|Transcript|ENSMGAT00010002800|protein_coding||||||||||||-1||||tmp4.gtf.gz|
1_RagTag	184458695	TRANS322	N	<TRANS>	PASS	184634474	175779	ChrB=1_RagTag	185671972	185884390	212418	Parent=.	VarType=SR	DupType=-	CSQ=TRANS|intergenic_variant|MODIFIER||ENSMGAG00010021804|Transcript|ENSMGAT00010048743|protein_coding||||||||||||-1||||tmp4.gtf.gz|,TRANS|intergenic_variant|MODIFIER||ENSMGAG00010021804|Transcript|ENSMGAT00010048760|protein_coding||||||||||||-1||||tmp4.gtf.gz|,TRANS|intergenic_variant|MODIFIER||ENSMGAG00010021804|Transcript|ENSMGAT00010048776|protein_coding||||||||||||-1||||tmp4.gtf.gz|,TRANS|sp…
5_RagTag	13981868	TRANS348	N	<TRANS>	PASS	14127164	145296	ChrB=5_RagTag	19867079	20012426	145347	Parent=.	VarType=SR	DupType=-	CSQ=TRANS|intergenic_variant|MODIFIER||ENSMGAG00010012775|Transcript|ENSMGAT00010028801|lncRNA||||||||||||-1||||tmp4.gtf.gz|,TRANS|intergenic_variant|MODIFIER||ENSMGAG00010012775|Transcript|ENSMGAT00010028802|lncRNA||||||||||||-1||||tmp4.gtf.gz|
5_RagTag	7180921	DUP570	N	<DUP>	PASS	7288950	108029	ChrB=5_RagTag	6962527	7057232	94705	Parent=.	VarType=SR	DupType=copygain	CSQ=duplication|transcript_amplification|HIGH||ENSMGAG00010018444|Transcript|ENSMGAT00010041479|protein_coding||||||||||||-1||||tmp4.gtf.gz|,duplication|transcript_amplification|HIGH||ENSMGAG00010018482|Transcript|ENSMGAT00010041566|protein_coding||||||||||||1||||tmp4.gtf.gz|,duplication|splice_polypyrimidine_tract_variant&coding_sequence_variant&3_prime_UTR_variant&intron_variant|LOW||ENSMGAG000…
6_RagTag	48659564	TRANS351	N	<TRANS>	PASS	48781402	121838	ChrB=6_RagTag	48523777	48646327	122550	Parent=.	VarType=SR	DupType=-	CSQ=TRANS|intergenic_variant|MODIFIER||ENSMGAG00010003137|Transcript|ENSMGAT00010007409|protein_coding||||||||||||1||||tmp4.gtf.gz|,TRANS|intergenic_variant|MODIFIER||ENSMGAG00010003423|Transcript|ENSMGAT00010008062|protein_coding||||||||||||1||||tmp4.gtf.gz|,TRANS|intergenic_variant|MODIFIER||ENSMGAG00010003423|Transcript|ENSMGAT00010008071|protein_coding||||||||||||1||||tmp4.gtf.gz|,TRANS|inter…
5_RagTag	6393237	TRANS347	N	<TRANS>	PASS	6505380	112143	ChrB=5_RagTag	6850246	6962426	112180	Parent=.	VarType=SR	DupType=-	CSQ=TRANS|upstream_gene_variant|MODIFIER||ENSMGAG00010016497|Transcript|ENSMGAT00010036944|protein_coding|||||||||||811|1||||tmp4.gtf.gz|,TRANS|upstream_gene_variant|MODIFIER||ENSMGAG00010016497|Transcript|ENSMGAT00010036956|protein_coding|||||||||||554|1||||tmp4.gtf.gz|,TRANS|intergenic_variant|MODIFIER||ENSMGAG00010017425|Transcript|ENSMGAT00010039213|protein_coding||||||||||||1||||tmp4.gtf.gz|…
1_RagTag	85552719	TRANS320	N	<TRANS>	PASS	85664018	111299	ChrB=1_RagTag	87230450	87360280	129830	Parent=.	VarType=SR	DupType=-	CSQ=TRANS|intergenic_variant|MODIFIER||||||||||||||||||||||
4_RagTag	26851536	TRANS344	N	<TRANS>	PASS	26956526	104990	ChrB=4_RagTag	20807679	20912732	105053	Parent=.	VarType=SR	DupType=-	CSQ=TRANS|intergenic_variant|MODIFIER||ENSMGAG00010000502|Transcript|ENSMGAT00010001206|protein_coding||||||||||||1||||tmp4.gtf.gz|,TRANS|intergenic_variant|MODIFIER||ENSMGAG00010000502|Transcript|ENSMGAT00010001211|protein_coding||||||||||||1||||tmp4.gtf.gz|,TRANS|intergenic_variant|MODIFIER||ENSMGAG00010000502|Transcript|ENSMGAT00010001218|protein_coding||||||||||||1||||tmp4.gtf.gz|,TRANS|inter…
3_RagTag	53001931	DUP537	N	<DUP>	PASS	53104818	102887	ChrB=3_RagTag	89721474	89824351	102877	Parent=.	VarType=SR	DupType=copygain	CSQ=duplication|splice_polypyrimidine_tract_variant&coding_sequence_variant&5_prime_UTR_variant&intron_variant|LOW||ENSMGAG00010002038|Transcript|ENSMGAT00010004726|protein_coding|1-4/22|1-4/21||||||||||1||||tmp4.gtf.gz|,duplication|splice_polypyrimidine_tract_variant&coding_sequence_variant&5_prime_UTR_variant&intron_variant|LOW||ENSMGAG00010002038|Transcript|ENSMGAT00010004736|protein_coding|1-…
4_RagTag	2232640	DUP558	N	<DUP>	PASS	2334790	102150	ChrB=4_RagTag	420924	521618	100694	Parent=.	VarType=SR	DupType=copygain	CSQ=duplication|transcript_amplification|HIGH||ENSMGAG00010001917|Transcript|ENSMGAT00010004458|protein_coding||||||||||||1||||tmp4.gtf.gz|,duplication|transcript_amplification|HIGH||ENSMGAG00010001917|Transcript|ENSMGAT00010004466|protein_coding||||||||||||1||||tmp4.gtf.gz|,duplication|transcript_amplification|HIGH||ENSMGAG00010001937|Transcript|ENSMGAT00010004496|protein_coding||||||||||||-1|||…
Z_RagTag	72624677	TRANS359	N	<TRANS>	PASS	72704483	79806	ChrB=Z_RagTag	75837562	75878810	41248	Parent=.	VarType=SR	DupType=-	CSQ=TRANS|intergenic_variant|MODIFIER||ENSMGAG00010007863|Transcript|ENSMGAT00010018015|protein_coding||||||||||||1||||tmp4.gtf.gz|
1_RagTag	77963727	TRANS319	N	<TRANS>	PASS	78041555	77828	ChrB=1_RagTag	78065900	78143801	77901	Parent=.	VarType=SR	DupType=-	CSQ=TRANS|intergenic_variant|MODIFIER||ENSMGAG00010020676|Transcript|ENSMGAT00010046235|protein_coding||||||||||||-1||||tmp4.gtf.gz|,TRANS|intergenic_variant|MODIFIER||ENSMGAG00010020683|Transcript|ENSMGAT00010046245|protein_coding||||||||||||-1||||tmp4.gtf.gz|,TRANS|intergenic_variant|MODIFIER||ENSMGAG00010020691|Transcript|ENSMGAT00010046264|protein_coding||||||||||||1||||tmp4.gtf.gz|,TRANS|int…
5_RagTag	220502	TRANS846	N	<TRANS>	PASS	294414	73912	ChrB=25_RagTag	196	74129	73933	Parent=.	VarType=SR	DupType=-	CSQ=TRANS|intergenic_variant|MODIFIER||ENSMGAG00010019913|Transcript|ENSMGAT00010044526|lncRNA||||||||||||-1||||tmp4.gtf.gz|
30_RagTag	986	TRANS328	N	<TRANS>	PASS	74344	73358	ChrB=30_RagTag	79329	131833	52504	Parent=.	VarType=SR	DupType=-	CSQ=TRANS|upstream_gene_variant|MODIFIER||ENSMGAG00010011447|Transcript|ENSMGAT00010026026|protein_coding|||||||||||4280|1||||tmp4.gtf.gz|,TRANS|intergenic_variant|MODIFIER||ENSMGAG00010020470|Transcript|ENSMGAT00010045750|lncRNA||||||||||||1||||tmp4.gtf.gz|,TRANS|intergenic_variant|MODIFIER||ENSMGAG00010020580|Transcript|ENSMGAT00010046015|lncRNA||||||||||||-1||||tmp4.gtf.gz|,TRANS|intergenic_va…
7_RagTag	454884	TRANS352	N	<TRANS>	PASS	523077	68193	ChrB=7_RagTag	2965	71100	68135	Parent=.	VarType=SR	DupType=-	CSQ=TRANS|intergenic_variant|MODIFIER||||||||||||||||||||||
4_RagTag	17857421	TRANS343	N	<TRANS>	PASS	17918869	61448	ChrB=4_RagTag	800799	862116	61317	Parent=.	VarType=SR	DupType=-	CSQ=TRANS|intergenic_variant|MODIFIER||ENSMGAG00010000406|Transcript|ENSMGAT00010000964|protein_coding||||||||||||1||||tmp4.gtf.gz|,TRANS|intergenic_variant|MODIFIER||ENSMGAG00010000406|Transcript|ENSMGAT00010000971|protein_coding||||||||||||1||||tmp4.gtf.gz|,TRANS|downstream_gene_variant|MODIFIER||ENSMGAG00010001477|Transcript|ENSMGAT00010003437|protein_coding|||||||||||4890|-1||||tmp4.gtf.gz|,T…
6_RagTag	51716677	TRANS865	N	<TRANS>	PASS	51767715	51038	ChrB=4_RagTag	173810	224835	51025	Parent=.	VarType=SR	DupType=-	CSQ=TRANS|intergenic_variant|MODIFIER||ENSMGAG00010001206|Transcript|ENSMGAT00010002869|protein_coding||||||||||||-1||||tmp4.gtf.gz|,TRANS|intergenic_variant|MODIFIER||ENSMGAG00010001206|Transcript|ENSMGAT00010002887|protein_coding||||||||||||-1||||tmp4.gtf.gz|,TRANS|intergenic_variant|MODIFIER||ENSMGAG00010001206|Transcript|ENSMGAT00010002895|protein_coding||||||||||||-1||||tmp4.gtf.gz|,TRANS|in…
5_RagTag	22347290	TRANS349	N	<TRANS>	PASS	22390485	43195	ChrB=5_RagTag	21377248	21455208	77960	Parent=.	VarType=SR	DupType=-	CSQ=TRANS|intergenic_variant|MODIFIER||||||||||||||||||||||
25_RagTag	86	TRANS769	N	<TRANS>	PASS	40063	39977	ChrB=20_RagTag	10748	50806	40058	Parent=.	VarType=SR	DupType=-	CSQ=TRANS|intergenic_variant|MODIFIER||||||||||||||||||||||
1_RagTag	77891174	TRANS317	N	<TRANS>	PASS	77929389	38215	ChrB=1_RagTag	77631725	77669957	38232	Parent=.	VarType=SR	DupType=-	CSQ=TRANS|intergenic_variant|MODIFIER||ENSMGAG00010020563|Transcript|ENSMGAT00010045998|protein_coding||||||||||||-1||||tmp4.gtf.gz|,TRANS|intergenic_variant|MODIFIER||ENSMGAG00010020563|Transcript|ENSMGAT00010046019|protein_coding||||||||||||-1||||tmp4.gtf.gz|,TRANS|non_coding_transcript_exon_variant|MODIFIER||ENSMGAG00010023279|Transcript|ENSMGAT00010052063|lncRNA|5/5||||6293-?|||||||-1||||tmp4…
2_RagTag	17963	TRANS787	N	<TRANS>	PASS	53657	35694	ChrB=4_RagTag	84696	120364	35668	Parent=.	VarType=SR	DupType=-	CSQ=TRANS|intergenic_variant|MODIFIER||||||||||||||||||||||
10_RagTag	1660817	TRANS309	N	<TRANS>	PASS	1689227	28410	ChrB=10_RagTag	2295741	2317512	21771	Parent=.	VarType=SR	DupType=-	CSQ=TRANS|intergenic_variant|MODIFIER||||||||||||||||||||||
26_RagTag	6522557	TRANS323	N	<TRANS>	PASS	6548550	25993	ChrB=26_RagTag	6521004	6546956	25952	Parent=.	VarType=SR	DupType=-	CSQ=TRANS|upstream_gene_variant|MODIFIER||ENSMGAG00010010924|Transcript|ENSMGAT00010024787|protein_coding|||||||||||2598|1||||tmp4.gtf.gz|,TRANS|intergenic_variant|MODIFIER||ENSMGAG00010012826|Transcript|ENSMGAT00010028940|lncRNA||||||||||||1||||tmp4.gtf.gz|,TRANS|splice_polypyrimidine_tract_variant&non_coding_transcript_exon_variant&intron_variant|LOW||ENSMGAG00010012826|Transcript|ENSMGAT000100…
4_RagTag	71021648	TRANS345	N	<TRANS>	PASS	71044378	22730	ChrB=4_RagTag	71427283	71451864	24581	Parent=.	VarType=SR	DupType=-	CSQ=TRANS|intergenic_variant|MODIFIER||ENSMGAG00010002542|Transcript|ENSMGAT00010006002|protein_coding||||||||||||1||||tmp4.gtf.gz|,TRANS|intergenic_variant|MODIFIER||ENSMGAG00010002542|Transcript|ENSMGAT00010006023|protein_coding||||||||||||1||||tmp4.gtf.gz|,TRANS|intergenic_variant|MODIFIER||ENSMGAG00010002542|Transcript|ENSMGAT00010006045|protein_coding||||||||||||1||||tmp4.gtf.gz|,TRANS|inter…
3_RagTag	93722294	TRANS339	N	<TRANS>	PASS	93742909	20615	ChrB=3_RagTag	95624361	95642001	17640	Parent=.	VarType=SR	DupType=-	CSQ=TRANS|intergenic_variant|MODIFIER||ENSMGAG00010000027|Transcript|ENSMGAT00010000051|protein_coding||||||||||||1||||tmp4.gtf.gz|,TRANS|intergenic_variant|MODIFIER||ENSMGAG00010000034|Transcript|ENSMGAT00010000058|protein_coding||||||||||||1||||tmp4.gtf.gz|
23_RagTag	7181915	TRANS759	N	<TRANS>	PASS	7200432	18517	ChrB=16_RagTag	15314700	15333612	18912	Parent=.	VarType=SR	DupType=-	CSQ=TRANS|intergenic_variant|MODIFIER||ENSMGAG00010003947|Transcript|ENSMGAT00010009180|lncRNA||||||||||||-1||||tmp4.gtf.gz|,TRANS|intergenic_variant|MODIFIER||ENSMGAG00010003947|Transcript|ENSMGAT00010009186|lncRNA||||||||||||-1||||tmp4.gtf.gz|,TRANS|intergenic_variant|MODIFIER||ENSMGAG00010003947|Transcript|ENSMGAT00010009188|lncRNA||||||||||||-1||||tmp4.gtf.gz|
17_RagTag	13234407	TRANS311	N	<TRANS>	PASS	13247928	13521	ChrB=17_RagTag	13436798	13457062	20264	Parent=.	VarType=SR	DupType=-	CSQ=TRANS|intergenic_variant|MODIFIER||||||||||||||||||||||
3_RagTag	1800	TRANS806	N	<TRANS>	PASS	12904	11104	ChrB=4_RagTag	151647	162757	11110	Parent=.	VarType=SR	DupType=-	CSQ=TRANS|intergenic_variant|MODIFIER||||||||||||||||||||||
5_RagTag	55373483	TRANS350	N	<TRANS>	PASS	55383748	10265	ChrB=5_RagTag	54438558	54448396	9838	Parent=.	VarType=SR	DupType=-	CSQ=TRANS|upstream_gene_variant|MODIFIER||ENSMGAG00010010371|Transcript|ENSMGAT00010023608|lncRNA|||||||||||1109|-1||||tmp4.gtf.gz|,TRANS|downstream_gene_variant|MODIFIER||ENSMGAG00010010385|Transcript|ENSMGAT00010023629|lncRNA|||||||||||1152|1||||tmp4.gtf.gz|,TRANS|splice_polypyrimidine_tract_variant&non_coding_transcript_exon_variant&intron_variant|LOW||ENSMGAG00010010386|Transcript|ENSMGAT0001…
23_RagTag	7141097	TRANS757	N	<TRANS>	PASS	7151344	10247	ChrB=17_RagTag	13403057	13412756	9699	Parent=.	VarType=SR	DupType=-	CSQ=TRANS|intergenic_variant|MODIFIER||||||||||||||||||||||
10_RagTag	2303266	TRANS310	N	<TRANS>	PASS	2313304	10038	ChrB=10_RagTag	3056487	3066529	10042	Parent=.	VarType=SR	DupType=-	CSQ=TRANS|intergenic_variant|MODIFIER||||||||||||||||||||||
29_RagTag	49	DUP506	N	<DUP>	PASS	426817	426768	ChrB=29_RagTag	675030	1026573	351543	Parent=.	VarType=SR	DupType=copyloss	CSQ=duplication|transcript_amplification|HIGH||ENSMGAG00010008084|Transcript|ENSMGAT00010018551|protein_coding||||||||||||-1||||tmp4.gtf.gz|,duplication|transcript_amplification|HIGH||ENSMGAG00010008110|Transcript|ENSMGAT00010018608|protein_coding||||||||||||1||||tmp4.gtf.gz|,duplication|transcript_amplification|HIGH||ENSMGAG00010008110|Transcript|ENSMGAT00010018627|protein_coding||||||||||||1|||…
3_RagTag	68103812	TRANS335	N	<TRANS>	PASS	68203418	99606	ChrB=3_RagTag	90115502	90215114	99612	Parent=.	VarType=SR	DupType=-	CSQ=TRANS|splice_polypyrimidine_tract_variant&coding_sequence_variant&3_prime_UTR_variant&intron_variant|LOW||ENSMGAG00010017359|Transcript|ENSMGAT00010038939|protein_coding|2-8/8|1-7/7||||||||||1||||tmp4.gtf.gz|,TRANS|splice_polypyrimidine_tract_variant&coding_sequence_variant&3_prime_UTR_variant&intron_variant|LOW||ENSMGAG00010017359|Transcript|ENSMGAT00010038963|protein_coding|2-8/8|1-7/7|||||…
29_RagTag	49	DUP505	N	<DUP>	PASS	234889	234840	ChrB=29_RagTag	675030	1158270	483240	Parent=.	VarType=SR	DupType=copyloss	CSQ=duplication|transcript_amplification|HIGH||ENSMGAG00010008084|Transcript|ENSMGAT00010018551|protein_coding||||||||||||-1||||tmp4.gtf.gz|,duplication|transcript_amplification|HIGH||ENSMGAG00010008110|Transcript|ENSMGAT00010018608|protein_coding||||||||||||1||||tmp4.gtf.gz|,duplication|transcript_amplification|HIGH||ENSMGAG00010008110|Transcript|ENSMGAT00010018627|protein_coding||||||||||||1|||…
1_RagTag	126122559	DUP456	N	<DUP>	PASS	126236412	113853	ChrB=1_RagTag	125714810	125829192	114382	Parent=.	VarType=SR	DupType=copygain	CSQ=duplication|upstream_gene_variant|MODIFIER||ENSMGAG00010008374|Transcript|ENSMGAT00010019225|protein_coding|||||||||||1598|1||||tmp4.gtf.gz|
3_RagTag	69705164	DUP543	N	<DUP>	PASS	69817683	112519	ChrB=3_RagTag	90321143	90429906	108763	Parent=.	VarType=SR	DupType=copygain	CSQ=duplication|intergenic_variant|MODIFIER||||||||||||||||||||||
3_RagTag	54374053	DUP538	N	<DUP>	PASS	54485693	111640	ChrB=3_RagTag	89824520	89936668	112148	Parent=.	VarType=SR	DupType=copygain	CSQ=duplication|upstream_gene_variant|MODIFIER||ENSMGAG00010002356|Transcript|ENSMGAT00010005566|pseudogene|||||||||||943|-1||||tmp4.gtf.gz|,duplication|splice_polypyrimidine_tract_variant&5_prime_UTR_variant&intron_variant|LOW||ENSMGAG00010002402|Transcript|ENSMGAT00010005703|protein_coding|1-2/20|1-2/19||||||||||1||||tmp4.gtf.gz|,duplication|5_prime_UTR_variant&intron_variant|MODIFIER||ENSMGAG0…
3_RagTag	55600619	DUP539	N	<DUP>	PASS	55698028	97409	ChrB=3_RagTag	89936769	90027580	90811	Parent=.	VarType=SR	DupType=copygain	CSQ=duplication|splice_polypyrimidine_tract_variant&coding_sequence_variant&5_prime_UTR_variant&intron_variant|LOW||ENSMGAG00010002220|Transcript|ENSMGAT00010005245|protein_coding|1-3/20|1-3/19||||||||||-1||||tmp4.gtf.gz|,duplication|splice_polypyrimidine_tract_variant&coding_sequence_variant&5_prime_UTR_variant&intron_variant|LOW||ENSMGAG00010002220|Transcript|ENSMGAT00010005262|protein_coding|1…
4_RagTag	15995397	DUP567	N	<DUP>	PASS	16086921	91524	ChrB=4_RagTag	709199	800698	91499	Parent=.	VarType=SR	DupType=copygain	CSQ=duplication|splice_polypyrimidine_tract_variant&coding_sequence_variant&intron_variant&feature_elongation|LOW||ENSMGAG00010000435|Transcript|ENSMGAT00010001026|protein_coding|7/11|6-7/10||||||||||1||||tmp4.gtf.gz|,duplication|splice_polypyrimidine_tract_variant&coding_sequence_variant&intron_variant&feature_elongation|LOW||ENSMGAG00010000435|Transcript|ENSMGAT00010001035|protein_coding|6/9|5-…
3_RagTag	66009338	TRANS334	N	<TRANS>	PASS	66097056	87718	ChrB=3_RagTag	90027691	90115401	87710	Parent=.	VarType=SR	DupType=-	CSQ=TRANS|intergenic_variant|MODIFIER||ENSMGAG00010016591|Transcript|ENSMGAT00010037138|protein_coding||||||||||||-1||||tmp4.gtf.gz|,TRANS|splice_polypyrimidine_tract_variant&coding_sequence_variant&3_prime_UTR_variant&intron_variant|LOW||ENSMGAG00010016635|Transcript|ENSMGAT00010037249|protein_coding|3-10/10|2-9/9||||||||||1||||tmp4.gtf.gz|,TRANS|splice_polypyrimidine_tract_variant&coding_sequen…
8_RagTag	19071226	TDM1677	N	<TDM>	PASS	19154158	82932	ChrB=8_RagTag	30290052	30339174	49122	Parent=SYN264	VarType=ShV	DupType=.	CSQ=TDM|splice_polypyrimidine_tract_variant&coding_sequence_variant&3_prime_UTR_variant&intron_variant|LOW||ENSMGAG00010018187|Transcript|ENSMGAT00010041015|protein_coding|22-33/33|21-32/32||||||||||1||||tmp4.gtf.gz|,TDM|splice_polypyrimidine_tract_variant&coding_sequence_variant&3_prime_UTR_variant&intron_variant|LOW||ENSMGAG00010018187|Transcript|ENSMGAT00010041081|protein_coding|22-33/33|21-32…
4_RagTag	15492660	DUP566	N	<DUP>	PASS	15569255	76595	ChrB=4_RagTag	632557	709098	76541	Parent=.	VarType=SR	DupType=copygain	CSQ=duplication|upstream_gene_variant|MODIFIER||ENSMGAG00010001081|Transcript|ENSMGAT00010002557|protein_coding|||||||||||2058|-1||||tmp4.gtf.gz|,duplication|upstream_gene_variant|MODIFIER||ENSMGAG00010001081|Transcript|ENSMGAT00010002568|protein_coding|||||||||||2924|-1||||tmp4.gtf.gz|,duplication|upstream_gene_variant|MODIFIER||ENSMGAG00010001081|Transcript|ENSMGAT00010002576|protein_coding||||…
4_RagTag	1862159	DUP557	N	<DUP>	PASS	1938401	76242	ChrB=4_RagTag	344572	420823	76251	Parent=.	VarType=SR	DupType=copygain	CSQ=duplication|splice_polypyrimidine_tract_variant&coding_sequence_variant&3_prime_UTR_variant&intron_variant|LOW||ENSMGAG00010001507|Transcript|ENSMGAT00010003471|protein_coding|7-15/15|6-14/14||||||||||1||||tmp4.gtf.gz|,duplication|splice_polypyrimidine_tract_variant&coding_sequence_variant&3_prime_UTR_variant&intron_variant|LOW||ENSMGAG00010001507|Transcript|ENSMGAT00010003506|protein_coding|…
3_RagTag	69360632	DUP542	N	<DUP>	PASS	69459752	99120	ChrB=3_RagTag	90215250	90321042	105792	Parent=.	VarType=SR	DupType=copygain	CSQ=duplication|intergenic_variant|MODIFIER||||||||||||||||||||||
Z_RagTag	71187921	DUP608	N	<DUP>	PASS	71263392	75471	ChrB=Z_RagTag	70312699	70388060	75361	Parent=.	VarType=SR	DupType=copyloss	CSQ=duplication|transcript_amplification|HIGH||ENSMGAG00010016259|Transcript|ENSMGAT00010036431|protein_coding||||||||||||-1||||tmp4.gtf.gz|,duplication|upstream_gene_variant|MODIFIER||ENSMGAG00010017216|Transcript|ENSMGAT00010038650|protein_coding|||||||||||4297|-1||||tmp4.gtf.gz|,duplication|upstream_gene_variant|MODIFIER||ENSMGAG00010017216|Transcript|ENSMGAT00010038700|protein_coding|||||||||…
Z_RagTag	7755601	TDM1742	N	<TDM>	PASS	7826236	70635	ChrB=Z_RagTag	7660832	7714084	53252	Parent=SYN267	VarType=ShV	DupType=.	CSQ=TDM|intron_variant|MODIFIER||ENSMGAG00010009542|Transcript|ENSMGAT00010021799|protein_coding||3/10||||||||||-1||||tmp4.gtf.gz|,TDM|intron_variant|MODIFIER||ENSMGAG00010009542|Transcript|ENSMGAT00010021838|protein_coding||22/28||||||||||-1||||tmp4.gtf.gz|,TDM|intron_variant|MODIFIER||ENSMGAG00010009542|Transcript|ENSMGAT00010021854|protein_coding||19/25||||||||||-1||||tmp4.gtf.gz|,TDM|intron_v…
1_RagTag	576545	DUP711	N	<DUP>	PASS	659534	82989	ChrB=2_RagTag	110072351	110160426	88075	Parent=.	VarType=SR	DupType=copyloss	CSQ=duplication|intergenic_variant|MODIFIER||||||||||||||||||||||
1_RagTag	126178793	CPG402	N	<CPG>	PASS	126240714	61921	ChrB=1_RagTag	125887813	126011427	123614	Parent=SYN85	VarType=ShV	DupType=.	CSQ=CPG|splice_polypyrimidine_tract_variant&coding_sequence_variant&5_prime_UTR_variant&intron_variant|LOW||ENSMGAG00010008374|Transcript|ENSMGAT00010019225|protein_coding|1-3/9|1-3/8||||||||||1||||tmp4.gtf.gz|
Z_RagTag	71166002	DUP607	N	<DUP>	PASS	71225812	59810	ChrB=Z_RagTag	71776676	71836549	59873	Parent=.	VarType=SR	DupType=copygain	CSQ=duplication|transcript_amplification|HIGH||ENSMGAG00010016259|Transcript|ENSMGAT00010036431|protein_coding||||||||||||-1||||tmp4.gtf.gz|,duplication|transcript_amplification|HIGH||ENSMGAG00010017216|Transcript|ENSMGAT00010038650|protein_coding||||||||||||-1||||tmp4.gtf.gz|,duplication|transcript_amplification|HIGH||ENSMGAG00010017216|Transcript|ENSMGAT00010038700|protein_coding||||||||||||-1|…
1_RagTag	183861195	DUP476	N	<DUP>	PASS	183936979	75784	ChrB=1_RagTag	185634250	185710059	75809	Parent=.	VarType=SR	DupType=copygain	CSQ=duplication|5_prime_UTR_variant&intron_variant|MODIFIER||ENSMGAG00010021090|Transcript|ENSMGAT00010047136|protein_coding|1/24|1/23||||||||||-1||||tmp4.gtf.gz|
1_RagTag	196984197	DUP730	N	<DUP>	PASS	197043129	58932	ChrB=2_RagTag	110066581	110151684	85103	Parent=.	VarType=SR	DupType=copyloss	CSQ=duplication|transcript_amplification|HIGH||ENSMGAG00010014318|Transcript|ENSMGAT00010032207|lncRNA||||||||||||1||||tmp4.gtf.gz|,duplication|splice_polypyrimidine_tract_variant&non_coding_transcript_exon_variant&intron_variant|LOW||ENSMGAG00010014322|Transcript|ENSMGAT00010032227|lncRNA|1-4/5|1-4/4||||||||||-1||||tmp4.gtf.gz|,duplication|splice_polypyrimidine_tract_variant&non_coding_transcrip…
21_RagTag	222184	DUP483	N	<DUP>	PASS	277872	55688	ChrB=21_RagTag	123580	179201	55621	Parent=.	VarType=SR	DupType=copygain	CSQ=duplication|downstream_gene_variant|MODIFIER||ENSMGAG00010018709|Transcript|ENSMGAT00010042076|protein_coding|||||||||||524|1||||tmp4.gtf.gz|,duplication|transcript_amplification|HIGH||ENSMGAG00010020353|Transcript|ENSMGAT00010045467|protein_coding||||||||||||1||||tmp4.gtf.gz|,duplication|transcript_amplification|HIGH||ENSMGAG00010020353|Transcript|ENSMGAT00010045476|protein_coding|||||||||||…
5_RagTag	7664480	DUP571	N	<DUP>	PASS	7723949	59469	ChrB=5_RagTag	6691787	6751229	59442	Parent=.	VarType=SR	DupType=copygain	CSQ=duplication|intergenic_variant|MODIFIER||||||||||||||||||||||
1_RagTag	74402648	DUP441	N	<DUP>	PASS	74457602	54954	ChrB=1_RagTag	74897804	74952704	54900	Parent=.	VarType=SR	DupType=copygain	CSQ=duplication|3_prime_UTR_variant|MODIFIER||ENSMGAG00010021088|Transcript|ENSMGAT00010047121|protein_coding|8/8||||1851-?|||||||-1||||tmp4.gtf.gz|,duplication|downstream_gene_variant|MODIFIER||ENSMGAG00010021088|Transcript|ENSMGAT00010047128|protein_coding|||||||||||258|-1||||tmp4.gtf.gz|,duplication|transcript_amplification|HIGH||ENSMGAG00010023218|Transcript|ENSMGAT00010051931|lncRNA|||||||||…
10_RagTag	1	DUP375	N	<DUP>	PASS	56739	56738	ChrB=10_RagTag	376116	432866	56750	Parent=.	VarType=SR	DupType=copygain	CSQ=duplication|transcript_amplification|HIGH||ENSMGAG00010009743|Transcript|ENSMGAT00010022295|protein_coding||||||||||||-1||||tmp4.gtf.gz|,duplication|transcript_amplification|HIGH||ENSMGAG00010009758|Transcript|ENSMGAT00010022312|protein_coding||||||||||||1||||tmp4.gtf.gz|,duplication|splice_polypyrimidine_tract_variant&coding_sequence_variant&5_prime_UTR_variant&intron_variant|LOW||ENSMGAG000…
10_RagTag	1	DUP374	N	<DUP>	PASS	56319	56318	ChrB=10_RagTag	178550	234870	56320	Parent=.	VarType=SR	DupType=copygain	CSQ=duplication|transcript_amplification|HIGH||ENSMGAG00010009743|Transcript|ENSMGAT00010022295|protein_coding||||||||||||-1||||tmp4.gtf.gz|,duplication|transcript_amplification|HIGH||ENSMGAG00010009758|Transcript|ENSMGAT00010022312|protein_coding||||||||||||1||||tmp4.gtf.gz|,duplication|splice_polypyrimidine_tract_variant&coding_sequence_variant&5_prime_UTR_variant&intron_variant|LOW||ENSMGAG000…
1_RagTag	66982240	DUP439	N	<DUP>	PASS	67036553	54313	ChrB=1_RagTag	67463348	67517656	54308	Parent=.	VarType=SR	DupType=copygain	CSQ=duplication|transcript_amplification|HIGH||ENSMGAG00010005000|Transcript|ENSMGAT00010011560|lncRNA||||||||||||-1||||tmp4.gtf.gz|,duplication|non_coding_transcript_exon_variant&intron_variant|MODIFIER||ENSMGAG00010005001|Transcript|ENSMGAT00010011569|lncRNA|1/4|1/3||||||||||1||||tmp4.gtf.gz|
31_RagTag	398898	CPG985	N	<CPG>	PASS	451395	52497	ChrB=31_RagTag	477900	583246	105346	Parent=SYN167	VarType=ShV	DupType=.	CSQ=CPG|intergenic_variant|MODIFIER||ENSMGAG00010014914|Transcript|ENSMGAT00010033486|protein_coding||||||||||||1||||tmp4.gtf.gz|,CPG|intergenic_variant|MODIFIER||ENSMGAG00010014914|Transcript|ENSMGAT00010033495|protein_coding||||||||||||1||||tmp4.gtf.gz|,CPG|intergenic_variant|MODIFIER||ENSMGAG00010014936|Transcript|ENSMGAT00010033523|protein_coding||||||||||||1||||tmp4.gtf.gz|,CPG|intergenic_va…
4_RagTag	25251	DUP816	N	<DUP>	PASS	79586	54335	ChrB=3_RagTag	25	54383	54358	Parent=.	VarType=SR	DupType=copygain	CSQ=duplication|intergenic_variant|MODIFIER||||||||||||||||||||||
Z_RagTag	47601434	TDM1787	N	<TDM>	PASS	47653848	52414	ChrB=Z_RagTag	46889807	46949222	59415	Parent=SYN274	VarType=ShV	DupType=.	CSQ=TDM|intergenic_variant|MODIFIER||ENSMGAG00010015408|Transcript|ENSMGAT00010034534|protein_coding||||||||||||1||||tmp4.gtf.gz|,TDM|intergenic_variant|MODIFIER||ENSMGAG00010015424|Transcript|ENSMGAT00010034583|protein_coding||||||||||||1||||tmp4.gtf.gz|,TDM|intergenic_variant|MODIFIER||ENSMGAG00010015460|Transcript|ENSMGAT00010034636|protein_coding||||||||||||1||||tmp4.gtf.gz|,TDM|splice_polypy…
22_RagTag	5205619	TDM613	N	<TDM>	PASS	5256036	50417	ChrB=22_RagTag	5363090	5426680	63590	Parent=SYN123	VarType=ShV	DupType=.	CSQ=TDM|intergenic_variant|MODIFIER||ENSMGAG00010009792|Transcript|ENSMGAT00010022394|protein_coding||||||||||||1||||tmp4.gtf.gz|,TDM|coding_sequence_variant&5_prime_UTR_variant&intron_variant|MODIFIER||ENSMGAG00010009813|Transcript|ENSMGAT00010022434|protein_coding|1/3|1/2||||||||||1||||tmp4.gtf.gz|,TDM|coding_sequence_variant&5_prime_UTR_variant&intron_variant|MODIFIER||ENSMGAG00010009813|Trans…
7_RagTag	31355330	DUP590	N	<DUP>	PASS	31405402	50072	ChrB=7_RagTag	30874691	30925835	51144	Parent=.	VarType=SR	DupType=copygain	CSQ=duplication|5_prime_UTR_variant&intron_variant|MODIFIER||ENSMGAG00010001100|Transcript|ENSMGAT00010002627|protein_coding|1/17|1/16||||||||||-1||||tmp4.gtf.gz|,duplication|transcript_amplification|HIGH||ENSMGAG00010001119|Transcript|ENSMGAT00010002641|protein_coding||||||||||||-1||||tmp4.gtf.gz|
5_RagTag	7671277	DUP572	N	<DUP>	PASS	7720259	48982	ChrB=5_RagTag	7141445	7190393	48948	Parent=.	VarType=SR	DupType=copygain	CSQ=duplication|intergenic_variant|MODIFIER||||||||||||||||||||||
14_RagTag	62760	DUP396	N	<DUP>	PASS	111710	48950	ChrB=14_RagTag	80538	129511	48973	Parent=.	VarType=SR	DupType=copygain	CSQ=duplication|transcript_amplification|HIGH||ENSMGAG00010016177|Transcript|ENSMGAT00010036277|protein_coding||||||||||||-1||||tmp4.gtf.gz|,duplication|transcript_amplification|HIGH||ENSMGAG00010016192|Transcript|ENSMGAT00010036309|protein_coding||||||||||||1||||tmp4.gtf.gz|
31_RagTag	407254	DUP524	N	<DUP>	PASS	456459	49205	ChrB=31_RagTag	615668	664921	49253	Parent=.	VarType=SR	DupType=copygain	CSQ=duplication|3_prime_UTR_variant|MODIFIER||ENSMGAG00010014914|Transcript|ENSMGAT00010033486|protein_coding|10/10||||1762-?|||||||1||||tmp4.gtf.gz|,duplication|3_prime_UTR_variant|MODIFIER||ENSMGAG00010014914|Transcript|ENSMGAT00010033495|protein_coding|9/9||||2087-?|||||||1||||tmp4.gtf.gz|,duplication|transcript_amplification|HIGH||ENSMGAG00010014936|Transcript|ENSMGAT00010033523|protein_codin…
11_RagTag	20514	DUP675	N	<DUP>	PASS	67149	46635	ChrB=14_RagTag	5049	27860	22811	Parent=.	VarType=SR	DupType=copyloss	CSQ=duplication|intergenic_variant|MODIFIER||||||||||||||||||||||
1_RagTag	44045219	DUP436	N	<DUP>	PASS	44090092	44873	ChrB=1_RagTag	44356260	44401144	44884	Parent=.	VarType=SR	DupType=copygain	CSQ=duplication|intron_variant&non_coding_transcript_variant&feature_elongation|MODIFIER||ENSMGAG00010006596|Transcript|ENSMGAT00010015268|lncRNA||1/1||||||||||1||||tmp4.gtf.gz|,duplication|splice_polypyrimidine_tract_variant&non_coding_transcript_exon_variant&intron_variant&feature_elongation|LOW||ENSMGAG00010006885|Transcript|ENSMGAT00010015899|lncRNA|3-4/4|2-3/3|||?-973|||||||-1||||tmp4.gtf.gz|
22_RagTag	2064384	DUP487	N	<DUP>	PASS	2109253	44869	ChrB=22_RagTag	2108613	2144510	35897	Parent=.	VarType=SR	DupType=copygain	CSQ=duplication|intergenic_variant|MODIFIER||||||||||||||||||||||
10_RagTag	2256415	DUP381	N	<DUP>	PASS	2301266	44851	ChrB=10_RagTag	2990607	3035708	45101	Parent=.	VarType=SR	DupType=copygain	CSQ=duplication|intergenic_variant|MODIFIER||||||||||||||||||||||
22_RagTag	2064384	DUP486	N	<DUP>	PASS	2109092	44708	ChrB=22_RagTag	2176482	2222594	46112	Parent=.	VarType=SR	DupType=copygain	CSQ=duplication|intergenic_variant|MODIFIER||||||||||||||||||||||
1_RagTag	85535414	DUP445	N	<DUP>	PASS	85579357	43943	ChrB=1_RagTag	87231384	87275636	44252	Parent=.	VarType=SR	DupType=copyloss	CSQ=duplication|intergenic_variant|MODIFIER||||||||||||||||||||||
11_RagTag	20982	DUP676	N	<DUP>	PASS	62989	42007	ChrB=14_RagTag	332	23292	22960	Parent=.	VarType=SR	DupType=copyloss	CSQ=duplication|intergenic_variant|MODIFIER||||||||||||||||||||||
1_RagTag	78107503	DUP442	N	<DUP>	PASS	78149197	41694	ChrB=1_RagTag	78374559	78416223	41664	Parent=.	VarType=SR	DupType=copyloss	CSQ=duplication|intergenic_variant|MODIFIER||||||||||||||||||||||
5_RagTag	7682360	DUP574	N	<DUP>	PASS	7723971	41611	ChrB=5_RagTag	7057349	7098949	41600	Parent=.	VarType=SR	DupType=copygain	CSQ=duplication|intergenic_variant|MODIFIER||||||||||||||||||||||
1_RagTag	78245316	DUP444	N	<DUP>	PASS	78286823	41507	ChrB=1_RagTag	78374559	78416041	41482	Parent=.	VarType=SR	DupType=copyloss	CSQ=duplication|intergenic_variant|MODIFIER||||||||||||||||||||||
1_RagTag	196961652	DUP729	N	<DUP>	PASS	197009960	48308	ChrB=2_RagTag	110112142	110160426	48284	Parent=.	VarType=SR	DupType=copyloss	CSQ=duplication|transcript_amplification|HIGH||ENSMGAG00010014318|Transcript|ENSMGAT00010032207|lncRNA||||||||||||1||||tmp4.gtf.gz|,duplication|transcript_amplification|HIGH||ENSMGAG00010014322|Transcript|ENSMGAT00010032227|lncRNA||||||||||||-1||||tmp4.gtf.gz|,duplication|transcript_amplification|HIGH||ENSMGAG00010014322|Transcript|ENSMGAT00010032232|lncRNA||||||||||||-1||||tmp4.gtf.gz|,duplicati…
Z_RagTag	71320498	DUP610	N	<DUP>	PASS	71360633	40135	ChrB=Z_RagTag	70515454	70555588	40134	Parent=.	VarType=SR	DupType=copygain	CSQ=duplication|transcript_amplification|HIGH||ENSMGAG00010017079|Transcript|ENSMGAT00010038262|protein_coding||||||||||||-1||||tmp4.gtf.gz|,duplication|transcript_amplification|HIGH||ENSMGAG00010017079|Transcript|ENSMGAT00010038271|protein_coding||||||||||||-1||||tmp4.gtf.gz|,duplication|transcript_amplification|HIGH||ENSMGAG00010017079|Transcript|ENSMGAT00010038275|protein_coding||||||||||||-1|…
17_RagTag	1510	DUP401	N	<DUP>	PASS	41269	39759	ChrB=17_RagTag	53488	96957	43469	Parent=.	VarType=SR	DupType=copygain	CSQ=duplication|transcript_amplification|HIGH||ENSMGAG00010010993|Transcript|ENSMGAT00010024939|lncRNA||||||||||||1||||tmp4.gtf.gz|
14_RagTag	49631	DUP395	N	<DUP>	PASS	88643	39012	ChrB=14_RagTag	143388	182393	39005	Parent=.	VarType=SR	DupType=copygain	CSQ=duplication|downstream_gene_variant|MODIFIER||ENSMGAG00010016177|Transcript|ENSMGAT00010036277|protein_coding|||||||||||358|-1||||tmp4.gtf.gz|
5_RagTag	17917448	DUP578	N	<DUP>	PASS	17957580	40132	ChrB=5_RagTag	17038711	17049228	10517	Parent=.	VarType=SR	DupType=copyloss	CSQ=duplication|upstream_gene_variant|MODIFIER||ENSMGAG00010011018|Transcript|ENSMGAT00010025001|protein_coding|||||||||||649|1||||tmp4.gtf.gz|,duplication|splice_polypyrimidine_tract_variant&coding_sequence_variant&3_prime_UTR_variant&intron_variant|LOW||ENSMGAG00010012395|Transcript|ENSMGAT00010028024|protein_coding|3-12/12|2-11/11||||||||||1||||tmp4.gtf.gz|,duplication|splice_polypyrimidine_tr…
1_RagTag	78157249	DUP443	N	<DUP>	PASS	78195872	38623	ChrB=1_RagTag	78374559	78413106	38547	Parent=.	VarType=SR	DupType=copyloss	CSQ=duplication|intergenic_variant|MODIFIER||||||||||||||||||||||
10_RagTag	2265968	DUP382	N	<DUP>	PASS	2304487	38519	ChrB=10_RagTag	2961815	3000816	39001	Parent=.	VarType=SR	DupType=copygain	CSQ=duplication|intergenic_variant|MODIFIER||||||||||||||||||||||
1_RagTag	3128004	DUP435	N	<DUP>	PASS	3166476	38472	ChrB=1_RagTag	3132725	3170329	37604	Parent=.	VarType=SR	DupType=copygain	CSQ=duplication|3_prime_UTR_variant|MODIFIER||ENSMGAG00010004359|Transcript|ENSMGAT00010010237|protein_coding|9/9||||2619-?|||||||-1||||tmp4.gtf.gz|,duplication|upstream_gene_variant|MODIFIER||ENSMGAG00010006914|Transcript|ENSMGAT00010015981|protein_coding|||||||||||1756|-1||||tmp4.gtf.gz|,duplication|upstream_gene_variant|MODIFIER||ENSMGAG00010006914|Transcript|ENSMGAT00010016000|protein_coding|…
13_RagTag	3768	DUP392	N	<DUP>	PASS	42211	38443	ChrB=13_RagTag	105995	144445	38450	Parent=.	VarType=SR	DupType=copygain	CSQ=duplication|transcript_amplification|HIGH||ENSMGAG00010014430|Transcript|ENSMGAT00010032459|protein_coding||||||||||||-1||||tmp4.gtf.gz|,duplication|transcript_amplification|HIGH||ENSMGAG00010014430|Transcript|ENSMGAT00010032480|protein_coding||||||||||||-1||||tmp4.gtf.gz|,duplication|transcript_amplification|HIGH||ENSMGAG00010014430|Transcript|ENSMGAT00010032487|protein_coding||||||||||||-1|…
4_RagTag	42480	DUP817	N	<DUP>	PASS	79971	37491	ChrB=3_RagTag	55187	92662	37475	Parent=.	VarType=SR	DupType=copygain	CSQ=duplication|intergenic_variant|MODIFIER||||||||||||||||||||||
13_RagTag	1	DUP391	N	<DUP>	PASS	37400	37399	ChrB=13_RagTag	185455	222872	37417	Parent=.	VarType=SR	DupType=copygain	CSQ=duplication|transcript_amplification|HIGH||ENSMGAG00010014430|Transcript|ENSMGAT00010032459|protein_coding||||||||||||-1||||tmp4.gtf.gz|,duplication|transcript_amplification|HIGH||ENSMGAG00010014430|Transcript|ENSMGAT00010032480|protein_coding||||||||||||-1||||tmp4.gtf.gz|,duplication|transcript_amplification|HIGH||ENSMGAG00010014430|Transcript|ENSMGAT00010032487|protein_coding||||||||||||-1|…
1_RagTag	61882521	DUP437	N	<DUP>	PASS	61921314	38793	ChrB=1_RagTag	62271962	62309812	37850	Parent=.	VarType=SR	DupType=copygain	CSQ=duplication|transcript_amplification|HIGH||ENSMGAG00010004868|Transcript|ENSMGAT00010011295|lncRNA||||||||||||1||||tmp4.gtf.gz|,duplication|transcript_amplification|HIGH||ENSMGAG00010004872|Transcript|ENSMGAT00010011300|lncRNA||||||||||||-1||||tmp4.gtf.gz|
Z_RagTag	70904181	DUP606	N	<DUP>	PASS	70941254	37073	ChrB=Z_RagTag	70273957	70311177	37220	Parent=.	VarType=SR	DupType=copyloss	CSQ=duplication|intergenic_variant|MODIFIER||||||||||||||||||||||
1_RagTag	122723804	DUP453	N	<DUP>	PASS	122760262	36458	ChrB=1_RagTag	122420338	122457081	36743	Parent=.	VarType=SR	DupType=copyloss	CSQ=duplication|intergenic_variant|MODIFIER||||||||||||||||||||||
14_RagTag	49631	DUP394	N	<DUP>	PASS	85637	36006	ChrB=14_RagTag	104782	140305	35523	Parent=.	VarType=SR	DupType=copygain	CSQ=duplication|downstream_gene_variant|MODIFIER||ENSMGAG00010016177|Transcript|ENSMGAT00010036277|protein_coding|||||||||||3364|-1||||tmp4.gtf.gz|
22_RagTag	2062567	DUP485	N	<DUP>	PASS	2097625	35058	ChrB=22_RagTag	2144088	2211442	67354	Parent=.	VarType=SR	DupType=copygain	CSQ=duplication|intergenic_variant|MODIFIER||||||||||||||||||||||
11_RagTag	65757	DUP680	N	<DUP>	PASS	100456	34699	ChrB=4_RagTag	882467	917144	34677	Parent=.	VarType=SR	DupType=copyloss	CSQ=duplication|intergenic_variant|MODIFIER||||||||||||||||||||||
Z_RagTag	35085008	DUP603	N	<DUP>	PASS	35122338	37330	ChrB=Z_RagTag	34274709	34312723	38014	Parent=.	VarType=SR	DupType=copygain	CSQ=duplication|transcript_amplification|HIGH||ENSMGAG00010015480|Transcript|ENSMGAT00010034685|protein_coding||||||||||||-1||||tmp4.gtf.gz|,duplication|upstream_gene_variant|MODIFIER||ENSMGAG00010015505|Transcript|ENSMGAT00010034744|protein_coding|||||||||||3029|-1||||tmp4.gtf.gz|,duplication|transcript_amplification|HIGH||ENSMGAG00010015558|Transcript|ENSMGAT00010034863|protein_coding||||||||||…
4_RagTag	129734	DUP821	N	<DUP>	PASS	162734	33000	ChrB=8_RagTag	11400616	11421397	20781	Parent=.	VarType=SR	DupType=copygain	CSQ=duplication|intergenic_variant|MODIFIER||||||||||||||||||||||
1_RagTag	163076677	DUP473	N	<DUP>	PASS	163109192	32515	ChrB=1_RagTag	163014992	163047513	32521	Parent=.	VarType=SR	DupType=copygain	CSQ=duplication|intergenic_variant|MODIFIER||||||||||||||||||||||
1_RagTag	163076684	DUP474	N	<DUP>	PASS	163109138	32454	ChrB=1_RagTag	162954056	162986509	32453	Parent=.	VarType=SR	DupType=copygain	CSQ=duplication|intergenic_variant|MODIFIER||||||||||||||||||||||
5_RagTag	22382459	DUP584	N	<DUP>	PASS	22414412	31953	ChrB=5_RagTag	21413980	21446048	32068	Parent=.	VarType=SR	DupType=copyloss	CSQ=duplication|intergenic_variant|MODIFIER||||||||||||||||||||||
1_RagTag	122858694	DUP454	N	<DUP>	PASS	122892601	33907	ChrB=1_RagTag	122420338	122454514	34176	Parent=.	VarType=SR	DupType=copyloss	CSQ=duplication|splice_polypyrimidine_tract_variant&coding_sequence_variant&5_prime_UTR_variant&3_prime_UTR_variant&intron_variant|LOW||ENSMGAG00010003757|Transcript|ENSMGAT00010008754|protein_coding|3-5/5|2-4/4||||||||||1||||tmp4.gtf.gz|
4_RagTag	1880210	CPG1303	N	<CPG>	PASS	1913204	32994	ChrB=4_RagTag	2688592	2754600	66008	Parent=SYN209	VarType=ShV	DupType=.	CSQ=CPG|splice_polypyrimidine_tract_variant&coding_sequence_variant&3_prime_UTR_variant&intron_variant|LOW||ENSMGAG00010001507|Transcript|ENSMGAT00010003471|protein_coding|13-15/15|12-14/14||||||||||1||||tmp4.gtf.gz|,CPG|splice_polypyrimidine_tract_variant&coding_sequence_variant&3_prime_UTR_variant&intron_variant|LOW||ENSMGAG00010001507|Transcript|ENSMGAT00010003506|protein_coding|13-16/16|12-15…
17_RagTag	13308812	DUP706	N	<DUP>	PASS	13340112	31300	ChrB=23_RagTag	6829441	6860760	31319	Parent=.	VarType=SR	DupType=copygain	CSQ=duplication|downstream_gene_variant|MODIFIER||ENSMGAG00010012837|Transcript|ENSMGAT00010028967|lncRNA|||||||||||4778|-1||||tmp4.gtf.gz|,duplication|transcript_amplification|HIGH||ENSMGAG00010021726|Transcript|ENSMGAT00010048618|protein_coding||||||||||||-1||||tmp4.gtf.gz|,duplication|transcript_amplification|HIGH||ENSMGAG00010021726|Transcript|ENSMGAT00010048641|protein_coding||||||||||||-1||…
29_RagTag	741916	DUP512	N	<DUP>	PASS	773173	31257	ChrB=29_RagTag	1422821	1480187	57366	Parent=.	VarType=SR	DupType=copygain	CSQ=duplication|coding_sequence_variant&5_prime_UTR_variant&intron_variant|MODIFIER||ENSMGAG00010012455|Transcript|ENSMGAT00010028140|protein_coding|1/2|1/1||||||||||-1||||tmp4.gtf.gz|
17_RagTag	12782128	DUP703	N	<DUP>	PASS	12813227	31099	ChrB=28_RagTag	5397502	5428062	30560	Parent=.	VarType=SR	DupType=copygain	CSQ=duplication|transcript_amplification|HIGH||ENSMGAG00010022709|Transcript|ENSMGAT00010050781|lncRNA||||||||||||1||||tmp4.gtf.gz|
Z_RagTag	72645418	DUP614	N	<DUP>	PASS	72676424	31006	ChrB=Z_RagTag	75916375	75956227	39852	Parent=.	VarType=SR	DupType=copygain	CSQ=duplication|transcript_amplification|HIGH||ENSMGAG00010007863|Transcript|ENSMGAT00010018015|protein_coding||||||||||||1||||tmp4.gtf.gz|
11_RagTag	2572135	DUP387	N	<DUP>	PASS	2602928	30793	ChrB=11_RagTag	2530271	2548981	18710	Parent=.	VarType=SR	DupType=copyloss	CSQ=duplication|transcript_amplification|HIGH||ENSMGAG00010018256|Transcript|ENSMGAT00010041097|lncRNA||||||||||||1||||tmp4.gtf.gz|,duplication|transcript_amplification|HIGH||ENSMGAG00010018578|Transcript|ENSMGAT00010041797|rRNA||||||||||||1||||tmp4.gtf.gz|,duplication|transcript_amplification|HIGH||ENSMGAG00010018584|Transcript|ENSMGAT00010041804|rRNA||||||||||||1||||tmp4.gtf.gz|,duplication|tra…
Z_RagTag	35064006	DUP601	N	<DUP>	PASS	35094719	30713	ChrB=Z_RagTag	34293933	34325533	31600	Parent=.	VarType=SR	DupType=copygain	CSQ=duplication|transcript_amplification|HIGH||ENSMGAG00010015505|Transcript|ENSMGAT00010034744|protein_coding||||||||||||-1||||tmp4.gtf.gz|,duplication|downstream_gene_variant|MODIFIER||ENSMGAG00010015558|Transcript|ENSMGAT00010034863|protein_coding|||||||||||993|-1||||tmp4.gtf.gz|,duplication|upstream_gene_variant|MODIFIER||ENSMGAG00010016092|Transcript|ENSMGAT00010036058|protein_coding||||||||…
3_RagTag	82024358	DUP545	N	<DUP>	PASS	82054730	30372	ChrB=3_RagTag	90609330	90639627	30297	Parent=.	VarType=SR	DupType=copygain	CSQ=duplication|intergenic_variant|MODIFIER||||||||||||||||||||||
1_RagTag	186548063	DUP726	N	<DUP>	PASS	186578023	29960	ChrB=Z_RagTag	55505593	55536464	30871	Parent=.	VarType=SR	DupType=copygain	CSQ=duplication|intron_variant&feature_elongation|MODIFIER||ENSMGAG00010015993|Transcript|ENSMGAT00010035850|protein_coding||11/11||||||||||1||||tmp4.gtf.gz|
1_RagTag	163046904	DUP469	N	<DUP>	PASS	163076287	29383	ChrB=1_RagTag	162924262	162953633	29371	Parent=.	VarType=SR	DupType=copygain	CSQ=duplication|intergenic_variant|MODIFIER||||||||||||||||||||||
Z_RagTag	56127075	DUP604	N	<DUP>	PASS	56156258	29183	ChrB=Z_RagTag	55438516	55498297	59781	Parent=.	VarType=SR	DupType=copygain	CSQ=duplication|intergenic_variant|MODIFIER||||||||||||||||||||||
1_RagTag	163048632	DUP470	N	<DUP>	PASS	163076287	27655	ChrB=1_RagTag	162986610	163014248	27638	Parent=.	VarType=SR	DupType=copygain	CSQ=duplication|intergenic_variant|MODIFIER||||||||||||||||||||||
1_RagTag	163048850	DUP471	N	<DUP>	PASS	163076287	27437	ChrB=1_RagTag	163047614	163075030	27416	Parent=.	VarType=SR	DupType=copygain	CSQ=duplication|intergenic_variant|MODIFIER||||||||||||||||||||||
1_RagTag	601357	DUP433	N	<DUP>	PASS	628593	27236	ChrB=1_RagTag	629598	656939	27341	Parent=.	VarType=SR	DupType=copyloss	CSQ=duplication|intergenic_variant|MODIFIER||||||||||||||||||||||
1_RagTag	196993828	DUP482	N	<DUP>	PASS	197020968	27140	ChrB=1_RagTag	629598	656939	27341	Parent=.	VarType=SR	DupType=copyloss	CSQ=duplication|intergenic_variant|MODIFIER||||||||||||||||||||||
Z_RagTag	35064006	DUP602	N	<DUP>	PASS	35094719	30713	ChrB=Z_RagTag	34315629	34347201	31572	Parent=.	VarType=SR	DupType=copygain	CSQ=duplication|transcript_amplification|HIGH||ENSMGAG00010015505|Transcript|ENSMGAT00010034744|protein_coding||||||||||||-1||||tmp4.gtf.gz|,duplication|downstream_gene_variant|MODIFIER||ENSMGAG00010015558|Transcript|ENSMGAT00010034863|protein_coding|||||||||||993|-1||||tmp4.gtf.gz|,duplication|upstream_gene_variant|MODIFIER||ENSMGAG00010016092|Transcript|ENSMGAT00010036058|protein_coding||||||||…
3_RagTag	89604991	DUP548	N	<DUP>	PASS	89635607	30616	ChrB=3_RagTag	91466314	91496952	30638	Parent=.	VarType=SR	DupType=copygain	CSQ=duplication|transcript_amplification|HIGH||ENSMGAG00010013930|Transcript|ENSMGAT00010031355|lncRNA||||||||||||-1||||tmp4.gtf.gz|,duplication|transcript_amplification|HIGH||ENSMGAG00010013930|Transcript|ENSMGAT00010031357|lncRNA||||||||||||-1||||tmp4.gtf.gz|
Z_RagTag	76966735	DUP616	N	<DUP>	PASS	76992771	26036	ChrB=Z_RagTag	76023132	76048489	25357	Parent=.	VarType=SR	DupType=copyloss	CSQ=duplication|intergenic_variant|MODIFIER||||||||||||||||||||||
29_RagTag	398144	CPL768	N	<CPL>	PASS	425902	27758	ChrB=29_RagTag	1001687	1007606	5919	Parent=TRANS326	VarType=ShV	DupType=.	CSQ=CPL|splice_polypyrimidine_tract_variant&coding_sequence_variant&intron_variant|LOW||ENSMGAG00010012168|Transcript|ENSMGAT00010027622|protein_coding|2/4|1-2/3||||||||||1||||tmp4.gtf.gz|,CPL|upstream_gene_variant|MODIFIER||ENSMGAG00010012197|Transcript|ENSMGAT00010027673|protein_coding|||||||||||425|-1||||tmp4.gtf.gz|
1_RagTag	163076677	DUP472	N	<DUP>	PASS	163101347	24670	ChrB=1_RagTag	162899466	162924147	24681	Parent=.	VarType=SR	DupType=copygain	CSQ=duplication|intergenic_variant|MODIFIER||||||||||||||||||||||
17_RagTag	12779119	DUP702	N	<DUP>	PASS	12806032	26913	ChrB=23_RagTag	6862139	6889407	27268	Parent=.	VarType=SR	DupType=copygain	CSQ=duplication|transcript_amplification|HIGH||ENSMGAG00010022709|Transcript|ENSMGAT00010050781|lncRNA||||||||||||1||||tmp4.gtf.gz|
Z_RagTag	72639233	DUP613	N	<DUP>	PASS	72666016	26783	ChrB=Z_RagTag	75909621	75937048	27427	Parent=.	VarType=SR	DupType=copygain	CSQ=duplication|transcript_amplification|HIGH||ENSMGAG00010007863|Transcript|ENSMGAT00010018015|protein_coding||||||||||||1||||tmp4.gtf.gz|
5_RagTag	16024626	TDM1445	N	<TDM>	PASS	16050228	25602	ChrB=5_RagTag	15170053	15187128	17075	Parent=SYN232	VarType=ShV	DupType=.	CSQ=TDM|splice_polypyrimidine_tract_variant&coding_sequence_variant&3_prime_UTR_variant&intron_variant|LOW||ENSMGAG00010003067|Transcript|ENSMGAT00010008600|protein_coding|28/28|27/27||||||||||-1||||tmp4.gtf.gz|,TDM|splice_polypyrimidine_tract_variant&coding_sequence_variant&3_prime_UTR_variant&intron_variant|LOW||ENSMGAG00010003067|Transcript|ENSMGAT00010009244|protein_coding|32-34/34|32-33/33||…
22_RagTag	42349	DUP741	N	<DUP>	PASS	65051	22702	ChrB=29_RagTag	663474	685852	22378	Parent=.	VarType=SR	DupType=copygain	CSQ=duplication|intergenic_variant|MODIFIER||||||||||||||||||||||
11_RagTag	2586324	DUP389	N	<DUP>	PASS	2611106	24782	ChrB=11_RagTag	2505689	2530434	24745	Parent=.	VarType=SR	DupType=copyloss	CSQ=duplication|transcript_amplification|HIGH||ENSMGAG00010018256|Transcript|ENSMGAT00010041097|lncRNA||||||||||||1||||tmp4.gtf.gz|,duplication|transcript_amplification|HIGH||ENSMGAG00010018578|Transcript|ENSMGAT00010041797|rRNA||||||||||||1||||tmp4.gtf.gz|,duplication|transcript_amplification|HIGH||ENSMGAG00010018584|Transcript|ENSMGAT00010041804|rRNA||||||||||||1||||tmp4.gtf.gz|,duplication|tra…
22_RagTag	2053344	DUP484	N	<DUP>	PASS	2075664	22320	ChrB=22_RagTag	2152776	2175048	22272	Parent=.	VarType=SR	DupType=copygain	CSQ=duplication|downstream_gene_variant|MODIFIER||ENSMGAG00010013081|Transcript|ENSMGAT00010029494|lncRNA|||||||||||2290|1||||tmp4.gtf.gz|,duplication|downstream_gene_variant|MODIFIER||ENSMGAG00010013081|Transcript|ENSMGAT00010029497|lncRNA|||||||||||2290|1||||tmp4.gtf.gz|,duplication|downstream_gene_variant|MODIFIER||ENSMGAG00010013081|Transcript|ENSMGAT00010029499|lncRNA|||||||||||2290|1||||tmp…
4_RagTag	18405	DUP554	N	<DUP>	PASS	40656	22251	ChrB=4_RagTag	862279	884529	22250	Parent=.	VarType=SR	DupType=copygain	CSQ=duplication|intergenic_variant|MODIFIER||||||||||||||||||||||
10_RagTag	1668432	DUP379	N	<DUP>	PASS	1689918	21486	ChrB=10_RagTag	2325043	2340325	15282	Parent=.	VarType=SR	DupType=copygain	CSQ=duplication|intergenic_variant|MODIFIER||||||||||||||||||||||
16_RagTag	15280983	DUP691	N	<DUP>	PASS	15302260	21277	ChrB=17_RagTag	13292634	13313601	20967	Parent=.	VarType=SR	DupType=copygain	CSQ=duplication|intergenic_variant|MODIFIER||||||||||||||||||||||
10_RagTag	1667414	DUP378	N	<DUP>	PASS	1688264	20850	ChrB=10_RagTag	2336947	2350808	13861	Parent=.	VarType=SR	DupType=copygain	CSQ=duplication|intergenic_variant|MODIFIER||||||||||||||||||||||
4_RagTag	19136	DUP555	N	<DUP>	PASS	39608	20472	ChrB=4_RagTag	65161	85606	20445	Parent=.	VarType=SR	DupType=copygain	CSQ=duplication|intergenic_variant|MODIFIER||||||||||||||||||||||
5_RagTag	2596	DUP831	N	<DUP>	PASS	22645	20049	ChrB=27_RagTag	2543977	2563861	19884	Parent=.	VarType=SR	DupType=copygain	CSQ=duplication|intergenic_variant|MODIFIER||||||||||||||||||||||
26_RagTag	6557283	DUP491	N	<DUP>	PASS	6576793	19510	ChrB=26_RagTag	6421811	6440727	18916	Parent=.	VarType=SR	DupType=copygain	CSQ=duplication|downstream_gene_variant|MODIFIER||ENSMGAG00010010924|Transcript|ENSMGAT00010024787|protein_coding|||||||||||4801|1||||tmp4.gtf.gz|
17_RagTag	12769793	DUP700	N	<DUP>	PASS	12793267	23474	ChrB=16_RagTag	15334559	15356825	22266	Parent=.	VarType=SR	DupType=copygain	CSQ=duplication|transcript_amplification|HIGH||ENSMGAG00010022709|Transcript|ENSMGAT00010050781|lncRNA||||||||||||1||||tmp4.gtf.gz|
6_RagTag	48545029	DUP589	N	<DUP>	PASS	48568052	23023	ChrB=6_RagTag	48458012	48490192	32180	Parent=.	VarType=SR	DupType=copygain	CSQ=duplication|upstream_gene_variant|MODIFIER||ENSMGAG00010004763|Transcript|ENSMGAT00010011106|protein_coding|||||||||||3145|-1||||tmp4.gtf.gz|,duplication|transcript_amplification|HIGH||ENSMGAG00010004780|Transcript|ENSMGAT00010011147|protein_coding||||||||||||-1||||tmp4.gtf.gz|,duplication|transcript_amplification|HIGH||ENSMGAG00010004804|Transcript|ENSMGAT00010011201|protein_coding||||||||||…
1_RagTag	113856683	DUP448	N	<DUP>	PASS	113879514	22831	ChrB=1_RagTag	113623300	113646249	22949	Parent=.	VarType=SR	DupType=copygain	CSQ=duplication|transcript_amplification|HIGH||ENSMGAG00010002663|Transcript|ENSMGAT00010006286|protein_coding||||||||||||-1||||tmp4.gtf.gz|,duplication|transcript_amplification|HIGH||ENSMGAG00010002663|Transcript|ENSMGAT00010006320|protein_coding||||||||||||-1||||tmp4.gtf.gz|,duplication|splice_polypyrimidine_tract_variant&non_coding_transcript_exon_variant&intron_variant|LOW||ENSMGAG00010004406…
6_RagTag	51716677	DUP864	N	<DUP>	PASS	51739159	22482	ChrB=4_RagTag	129070	151544	22474	Parent=.	VarType=SR	DupType=copygain	CSQ=duplication|downstream_gene_variant|MODIFIER||ENSMGAG00010001206|Transcript|ENSMGAT00010002869|protein_coding|||||||||||1065|-1||||tmp4.gtf.gz|,duplication|splice_polypyrimidine_tract_variant&coding_sequence_variant&3_prime_UTR_variant&intron_variant|LOW||ENSMGAG00010001206|Transcript|ENSMGAT00010002887|protein_coding|21-23/23|21-22/22|||3172-?|2870-?|957-?|||||-1||||tmp4.gtf.gz|,duplication|…
5_RagTag	137942	DUP840	N	<DUP>	PASS	156053	18111	ChrB=20_RagTag	855	19045	18190	Parent=.	VarType=SR	DupType=copyloss	CSQ=duplication|intergenic_variant|MODIFIER||||||||||||||||||||||
27_RagTag	1564247	CPL721	N	<CPL>	PASS	1585029	20782	ChrB=27_RagTag	1612696	1612927	231	Parent=SYN134	VarType=ShV	DupType=.	CSQ=CPL|splice_polypyrimidine_tract_variant&5_prime_UTR_variant&intron_variant|LOW||ENSMGAG00010014022|Transcript|ENSMGAT00010031577|protein_coding|1-2/5|1-2/4||||||||||-1||||tmp4.gtf.gz|,CPL|intergenic_variant|MODIFIER||ENSMGAG00010014050|Transcript|ENSMGAT00010031640|protein_coding||||||||||||1||||tmp4.gtf.gz|,CPL|splice_polypyrimidine_tract_variant&coding_sequence_variant&5_prime_UTR_variant&3…
1_RagTag	115813321	CPG381	N	<CPG>	PASS	115833834	20513	ChrB=1_RagTag	115583332	115624748	41416	Parent=SYN81	VarType=ShV	DupType=.	CSQ=CPG|splice_polypyrimidine_tract_variant&coding_sequence_variant&5_prime_UTR_variant&intron_variant|LOW||ENSMGAG00010002241|Transcript|ENSMGAT00010005291|protein_coding|1-14/31|1-13/30|||?-1748|?-1549|?-517|||||-1||||tmp4.gtf.gz|
4_RagTag	60173705	CPG1385	N	<CPG>	PASS	60193916	20211	ChrB=4_RagTag	60498682	60539109	40427	Parent=SYN223	VarType=ShV	DupType=.	CSQ=CPG|splice_polypyrimidine_tract_variant&coding_sequence_variant&3_prime_UTR_variant&intron_variant|LOW||ENSMGAG00010000616|Transcript|ENSMGAT00010001488|protein_coding|17-18/18|16-17/17||||||||||1||||tmp4.gtf.gz|,CPG|splice_polypyrimidine_tract_variant&coding_sequence_variant&3_prime_UTR_variant&intron_variant|LOW||ENSMGAG00010000616|Transcript|ENSMGAT00010001500|protein_coding|19-20/20|18-19…
17_RagTag	13269062	DUP705	N	<DUP>	PASS	13288431	19369	ChrB=26_RagTag	6574389	6593218	18829	Parent=.	VarType=SR	DupType=copyloss	CSQ=duplication|transcript_amplification|HIGH||ENSMGAG00010012394|Transcript|ENSMGAT00010028023|protein_coding||||||||||||1||||tmp4.gtf.gz|,duplication|transcript_amplification|HIGH||ENSMGAG00010012841|Transcript|ENSMGAT00010028972|lncRNA||||||||||||-1||||tmp4.gtf.gz|
6_RagTag	48535171	DUP588	N	<DUP>	PASS	48554532	19361	ChrB=6_RagTag	48493023	48512380	19357	Parent=.	VarType=SR	DupType=copyloss	CSQ=duplication|transcript_amplification|HIGH||ENSMGAG00010004737|Transcript|ENSMGAT00010011037|protein_coding||||||||||||-1||||tmp4.gtf.gz|,duplication|transcript_amplification|HIGH||ENSMGAG00010004751|Transcript|ENSMGAT00010011082|protein_coding||||||||||||-1||||tmp4.gtf.gz|,duplication|transcript_amplification|HIGH||ENSMGAG00010004763|Transcript|ENSMGAT00010011106|protein_coding||||||||||||-1|…
10_RagTag	1660817	DUP377	N	<DUP>	PASS	1676159	15342	ChrB=10_RagTag	2317563	2332774	15211	Parent=.	VarType=SR	DupType=copygain	CSQ=duplication|intergenic_variant|MODIFIER||||||||||||||||||||||
23_RagTag	6798470	DUP749	N	<DUP>	PASS	6813210	14740	ChrB=26_RagTag	6595103	6609730	14627	Parent=.	VarType=SR	DupType=copygain	CSQ=duplication|non_coding_transcript_exon_variant|MODIFIER||ENSMGAG00010023297|Transcript|ENSMGAT00010052113|lncRNA|2/2||||373-?|||||||1||||tmp4.gtf.gz|,duplication|downstream_gene_variant|MODIFIER||ENSMGAG00010023348|Transcript|ENSMGAT00010052210|lncRNA|||||||||||2797|1||||tmp4.gtf.gz|,duplication|downstream_gene_variant|MODIFIER||ENSMGAG00010023348|Transcript|ENSMGAT00010052211|lncRNA|||||||||…
5_RagTag	129624	DUP839	N	<DUP>	PASS	144348	14724	ChrB=31_RagTag	3012	17715	14703	Parent=.	VarType=SR	DupType=copyloss	CSQ=duplication|intergenic_variant|MODIFIER||||||||||||||||||||||
13_RagTag	22718	DUP393	N	<DUP>	PASS	37400	14682	ChrB=13_RagTag	178826	193507	14681	Parent=.	VarType=SR	DupType=copygain	CSQ=duplication|transcript_amplification|HIGH||ENSMGAG00010014430|Transcript|ENSMGAT00010032459|protein_coding||||||||||||-1||||tmp4.gtf.gz|,duplication|transcript_amplification|HIGH||ENSMGAG00010014430|Transcript|ENSMGAT00010032480|protein_coding||||||||||||-1||||tmp4.gtf.gz|,duplication|transcript_amplification|HIGH||ENSMGAG00010014430|Transcript|ENSMGAT00010032487|protein_coding||||||||||||-1|…
17_RagTag	12914509	DUP418	N	<DUP>	PASS	12933717	19208	ChrB=17_RagTag	12933440	12974539	41099	Parent=.	VarType=SR	DupType=copygain	CSQ=duplication|transcript_amplification|HIGH||ENSMGAG00010009235|Transcript|ENSMGAT00010021126|lncRNA||||||||||||1||||tmp4.gtf.gz|,duplication|transcript_amplification|HIGH||ENSMGAG00010009236|Transcript|ENSMGAT00010021131|lncRNA||||||||||||-1||||tmp4.gtf.gz|,duplication|transcript_amplification|HIGH||ENSMGAG00010009236|Transcript|ENSMGAT00010021142|lncRNA||||||||||||-1||||tmp4.gtf.gz|,duplicati…
26_RagTag	6545896	DUP784	N	<DUP>	PASS	6564307	18411	ChrB=17_RagTag	13455138	13473299	18161	Parent=.	VarType=SR	DupType=copygain	CSQ=duplication|transcript_amplification|HIGH||ENSMGAG00010010924|Transcript|ENSMGAT00010024787|protein_coding||||||||||||1||||tmp4.gtf.gz|,duplication|non_coding_transcript_exon_variant|MODIFIER||ENSMGAG00010012826|Transcript|ENSMGAT00010028947|lncRNA|4/4||||9133-?|||||||1||||tmp4.gtf.gz|,duplication|splice_polypyrimidine_tract_variant&non_coding_transcript_exon_variant&intron_variant|LOW||ENSMG…
15_RagTag	2983398	CPG137	N	<CPG>	PASS	3001640	18242	ChrB=15_RagTag	3036831	3073292	36461	Parent=SYN27	VarType=ShV	DupType=.	CSQ=CPG|5_prime_UTR_variant&intron_variant|MODIFIER||ENSMGAG00010015712|Transcript|ENSMGAT00010035237|protein_coding|1/11|1/10||||||||||-1||||tmp4.gtf.gz|,CPG|splice_polypyrimidine_tract_variant&coding_sequence_variant&3_prime_UTR_variant&intron_variant|LOW||ENSMGAG00010015752|Transcript|ENSMGAT00010035309|protein_coding|3-9/9|2-8/8||||||||||-1||||tmp4.gtf.gz|,CPG|splice_polypyrimidine_tract_vari…
11_RagTag	2577327	DUP388	N	<DUP>	PASS	2594722	17395	ChrB=11_RagTag	2505689	2546779	41090	Parent=.	VarType=SR	DupType=copyloss	CSQ=duplication|splice_polypyrimidine_tract_variant&non_coding_transcript_exon_variant&intron_variant|LOW||ENSMGAG00010018256|Transcript|ENSMGAT00010041097|lncRNA|1-2/3|1-2/2||||||||||1||||tmp4.gtf.gz|,duplication|upstream_gene_variant|MODIFIER||ENSMGAG00010018586|Transcript|ENSMGAT00010041811|rRNA|||||||||||3713|1||||tmp4.gtf.gz|,duplication|transcript_amplification|HIGH||ENSMGAG00010018603|Tran…
10_RagTag	1570053	DUP376	N	<DUP>	PASS	1583106	13053	ChrB=10_RagTag	2069747	2082792	13045	Parent=.	VarType=SR	DupType=copygain	CSQ=duplication|intergenic_variant|MODIFIER||||||||||||||||||||||
10_RagTag	29444373	DUP670	N	<DUP>	PASS	29457151	12778	ChrB=30_RagTag	5393314	5405693	12379	Parent=.	VarType=SR	DupType=copygain	CSQ=duplication|intergenic_variant|MODIFIER||||||||||||||||||||||
4_RagTag	91718	DUP556	N	<DUP>	PASS	103942	12224	ChrB=4_RagTag	162983	175257	12274	Parent=.	VarType=SR	DupType=copygain	CSQ=duplication|intergenic_variant|MODIFIER||||||||||||||||||||||
1_RagTag	113862749	DUP450	N	<DUP>	PASS	113879514	16765	ChrB=1_RagTag	113665542	113682131	16589	Parent=.	VarType=SR	DupType=copygain	CSQ=duplication|transcript_amplification|HIGH||ENSMGAG00010002663|Transcript|ENSMGAT00010006286|protein_coding||||||||||||-1||||tmp4.gtf.gz|,duplication|transcript_amplification|HIGH||ENSMGAG00010002663|Transcript|ENSMGAT00010006320|protein_coding||||||||||||-1||||tmp4.gtf.gz|,duplication|downstream_gene_variant|MODIFIER||ENSMGAG00010004406|Transcript|ENSMGAT00010010337|lncRNA|||||||||||4959|1|||…
11_RagTag	2560054	DUP386	N	<DUP>	PASS	2576677	16623	ChrB=11_RagTag	2532450	2548981	16531	Parent=.	VarType=SR	DupType=copyloss	CSQ=duplication|transcript_amplification|HIGH||ENSMGAG00010018596|Transcript|ENSMGAT00010041827|rRNA||||||||||||1||||tmp4.gtf.gz|,duplication|transcript_amplification|HIGH||ENSMGAG00010018618|Transcript|ENSMGAT00010041875|rRNA||||||||||||1||||tmp4.gtf.gz|,duplication|downstream_gene_variant|MODIFIER||ENSMGAG00010018664|Transcript|ENSMGAT00010041953|rRNA|||||||||||661|1||||tmp4.gtf.gz|,duplication…
1_RagTag	113863270	DUP451	N	<DUP>	PASS	113879729	16459	ChrB=1_RagTag	113611775	113628228	16453	Parent=.	VarType=SR	DupType=copygain	CSQ=duplication|transcript_amplification|HIGH||ENSMGAG00010002663|Transcript|ENSMGAT00010006286|protein_coding||||||||||||-1||||tmp4.gtf.gz|,duplication|transcript_amplification|HIGH||ENSMGAG00010002663|Transcript|ENSMGAT00010006320|protein_coding||||||||||||-1||||tmp4.gtf.gz|
6_RagTag	863	DUP859	N	<DUP>	PASS	12077	11214	ChrB=5_RagTag	109877	121110	11233	Parent=.	VarType=SR	DupType=copygain	CSQ=duplication|intergenic_variant|MODIFIER||||||||||||||||||||||
5_RagTag	17941186	DUP580	N	<DUP>	PASS	17957580	16394	ChrB=5_RagTag	17032762	17049228	16466	Parent=.	VarType=SR	DupType=copyloss	CSQ=duplication|upstream_gene_variant|MODIFIER||ENSMGAG00010011018|Transcript|ENSMGAT00010025001|protein_coding|||||||||||649|1||||tmp4.gtf.gz|,duplication|transcript_amplification|HIGH||ENSMGAG00010013386|Transcript|ENSMGAT00010030154|protein_coding||||||||||||1||||tmp4.gtf.gz|,duplication|splice_polypyrimidine_tract_variant&coding_sequence_variant&3_prime_UTR_variant&intron_variant|LOW||ENSMGAG…
Z_RagTag	26648169	DUP599	N	<DUP>	PASS	26658859	10690	ChrB=Z_RagTag	25981475	25992565	11090	Parent=.	VarType=SR	DupType=copygain	CSQ=duplication|intron_variant&non_coding_transcript_variant&feature_elongation|MODIFIER||ENSMGAG00010019317|Transcript|ENSMGAT00010043291|lncRNA||3/3||||||||||1||||tmp4.gtf.gz|,duplication|intron_variant&non_coding_transcript_variant&feature_elongation|MODIFIER||ENSMGAG00010019317|Transcript|ENSMGAT00010043299|lncRNA||2/2||||||||||1||||tmp4.gtf.gz|,duplication|intron_variant&non_coding_transcrip…
Z_RagTag	26648169	DUP600	N	<DUP>	PASS	26658859	10690	ChrB=Z_RagTag	25992589	26003673	11084	Parent=.	VarType=SR	DupType=copygain	CSQ=duplication|intron_variant&non_coding_transcript_variant&feature_elongation|MODIFIER||ENSMGAG00010019317|Transcript|ENSMGAT00010043291|lncRNA||3/3||||||||||1||||tmp4.gtf.gz|,duplication|intron_variant&non_coding_transcript_variant&feature_elongation|MODIFIER||ENSMGAG00010019317|Transcript|ENSMGAT00010043299|lncRNA||2/2||||||||||1||||tmp4.gtf.gz|,duplication|intron_variant&non_coding_transcrip…
33_RagTag	34685	DUP529	N	<DUP>	PASS	45183	10498	ChrB=33_RagTag	29614	41932	12318	Parent=.	VarType=SR	DupType=copygain	CSQ=duplication|transcript_amplification|HIGH||ENSMGAG00010013859|Transcript|ENSMGAT00010031208|protein_coding||||||||||||1||||tmp4.gtf.gz|,duplication|transcript_amplification|HIGH||ENSMGAG00010013859|Transcript|ENSMGAT00010031219|protein_coding||||||||||||1||||tmp4.gtf.gz|,duplication|transcript_amplification|HIGH||ENSMGAG00010013859|Transcript|ENSMGAT00010031226|protein_coding||||||||||||1||||…
15_RagTag	1267238	DUP400	N	<DUP>	PASS	1281869	14631	ChrB=15_RagTag	1310406	1325037	14631	Parent=.	VarType=SR	DupType=copygain	CSQ=duplication|upstream_gene_variant|MODIFIER||ENSMGAG00010018971|Transcript|ENSMGAT00010042660|protein_coding|||||||||||796|1||||tmp4.gtf.gz|,duplication|coding_sequence_variant&3_prime_UTR_variant|MODIFIER||ENSMGAG00010019161|Transcript|ENSMGAT00010043002|protein_coding|3/3||||2183-?|2183-?|728-?|||||1||||tmp4.gtf.gz|,duplication|coding_sequence_variant&3_prime_UTR_variant|MODIFIER||ENSMGAG000…
1_RagTag	115563305	DUP452	N	<DUP>	PASS	115577756	14451	ChrB=1_RagTag	115333060	115347421	14361	Parent=.	VarType=SR	DupType=copyloss	CSQ=duplication|upstream_gene_variant|MODIFIER||ENSMGAG00010004639|Transcript|ENSMGAT00010010859|lncRNA|||||||||||3468|-1||||tmp4.gtf.gz|,duplication|upstream_gene_variant|MODIFIER||ENSMGAG00010004639|Transcript|ENSMGAT00010010908|lncRNA|||||||||||3468|-1||||tmp4.gtf.gz|,duplication|transcript_amplification|HIGH||ENSMGAG00010004696|Transcript|ENSMGAT00010010986|lncRNA||||||||||||-1||||tmp4.gtf.gz…
3_RagTag	45512385	CPL1204	N	<CPL>	PASS	45715434	203049	ChrB=3_RagTag	45681446	45724763	43317	Parent=SYN185	VarType=ShV	DupType=.	CSQ=CPL|downstream_gene_variant|MODIFIER||ENSMGAG00010005930|Transcript|ENSMGAT00010013777|protein_coding|||||||||||1424|1||||tmp4.gtf.gz|,CPL|downstream_gene_variant|MODIFIER||ENSMGAG00010005930|Transcript|ENSMGAT00010013790|protein_coding|||||||||||1424|1||||tmp4.gtf.gz|,CPL|downstream_gene_variant|MODIFIER||ENSMGAG00010005930|Transcript|ENSMGAT00010013803|protein_coding|||||||||||1424|1||||tmp…
1_RagTag	87643559	DUP446	N	<DUP>	PASS	87657232	13673	ChrB=1_RagTag	87174918	87188590	13672	Parent=.	VarType=SR	DupType=copyloss	CSQ=duplication|transcript_amplification|HIGH||ENSMGAG00010008057|Transcript|ENSMGAT00010018454|lncRNA||||||||||||1||||tmp4.gtf.gz|,duplication|splice_polypyrimidine_tract_variant&non_coding_transcript_exon_variant&intron_variant|LOW||ENSMGAG00010008471|Transcript|ENSMGAT00010019440|lncRNA|4/4|3/3||||||||||-1||||tmp4.gtf.gz|,duplication|downstream_gene_variant|MODIFIER||ENSMGAG00010008471|Transcr…
3_RagTag	64523087	CPL1234	N	<CPL>	PASS	64669688	146601	ChrB=3_RagTag	64495888	64543249	47361	Parent=SYN189	VarType=ShV	DupType=.	CSQ=CPL|intergenic_variant|MODIFIER||||||||||||||||||||||
6_RagTag	25603047	CPL1524	N	<CPL>	PASS	25736511	133464	ChrB=6_RagTag	25564948	25608098	43150	Parent=SYN245	VarType=ShV	DupType=.	CSQ=CPL|intergenic_variant|MODIFIER||||||||||||||||||||||
1_RagTag	142271534	CPL442	N	<CPL>	PASS	142391792	120258	ChrB=1_RagTag	141934948	141994899	59951	Parent=SYN90	VarType=ShV	DupType=.	CSQ=CPL|intergenic_variant|MODIFIER||||||||||||||||||||||
1_RagTag	91623073	CPL337	N	<CPL>	PASS	91728357	105284	ChrB=1_RagTag	91407625	91440162	32537	Parent=SYN74	VarType=ShV	DupType=.	CSQ=CPL|intergenic_variant|MODIFIER||ENSMGAG00010004083|Transcript|ENSMGAT00010009503|protein_coding||||||||||||1||||tmp4.gtf.gz|
3_RagTag	64420191	CPL1233	N	<CPL>	PASS	64517278	97087	ChrB=3_RagTag	64441583	64490074	48491	Parent=SYN189	VarType=ShV	DupType=.	CSQ=CPL|intergenic_variant|MODIFIER||||||||||||||||||||||
12_RagTag	45344	CPL72	N	<CPL>	PASS	126634	81290	ChrB=12_RagTag	176054	209432	33378	Parent=SYN16	VarType=ShV	DupType=.	CSQ=CPL|intergenic_variant|MODIFIER||||||||||||||||||||||
6_RagTag	25511485	CPL1523	N	<CPL>	PASS	25591681	80196	ChrB=6_RagTag	25513519	25553578	40059	Parent=SYN245	VarType=ShV	DupType=.	CSQ=CPL|intergenic_variant|MODIFIER||||||||||||||||||||||
4_RagTag	28390	CPL1301	N	<CPL>	PASS	90160	61770	ChrB=4_RagTag	908725	917148	8423	Parent=TRANS340	VarType=ShV	DupType=.	CSQ=CPL|intergenic_variant|MODIFIER||||||||||||||||||||||
Z_RagTag	72645484	CPL1815	N	<CPL>	PASS	72686125	40641	ChrB=Z_RagTag	75857277	75860579	3302	Parent=TRANS359	VarType=ShV	DupType=.	CSQ=CPL|intergenic_variant|MODIFIER||ENSMGAG00010007863|Transcript|ENSMGAT00010018015|protein_coding||||||||||||1||||tmp4.gtf.gz|
2_RagTag	11022298	CPL822	N	<CPL>	PASS	11062734	40436	ChrB=2_RagTag	11018911	11039132	20221	Parent=SYN148	VarType=ShV	DupType=.	CSQ=CPL|splice_polypyrimidine_tract_variant&non_coding_transcript_exon_variant&intron_variant|LOW||ENSMGAG00010019631|Transcript|ENSMGAT00010043948|lncRNA|1-5/11|1-5/10||||||||||-1||||tmp4.gtf.gz|,CPL|splice_polypyrimidine_tract_variant&non_coding_transcript_exon_variant&intron_variant|LOW||ENSMGAG00010019631|Transcript|ENSMGAT00010043958|lncRNA|4-7/10|3-7/9||||||||||-1||||tmp4.gtf.gz|,CPL|intron…
2_RagTag	100963688	CPL937	N	<CPL>	PASS	100998381	34693	ChrB=2_RagTag	100950367	100952682	2315	Parent=SYN156	VarType=ShV	DupType=.	CSQ=CPL|intergenic_variant|MODIFIER||||||||||||||||||||||
4_RagTag	2701973	CPL1310	N	<CPL>	PASS	2734706	32733	ChrB=4_RagTag	3551138	3554978	3840	Parent=SYN209	VarType=ShV	DupType=.	CSQ=CPL|intergenic_variant|MODIFIER||ENSMGAG00010004249|Transcript|ENSMGAT00010009970|lncRNA||||||||||||1||||tmp4.gtf.gz|,CPL|intergenic_variant|MODIFIER||ENSMGAG00010004249|Transcript|ENSMGAT00010009993|lncRNA||||||||||||1||||tmp4.gtf.gz|,CPL|non_coding_transcript_exon_variant&intron_variant|MODIFIER||ENSMGAG00010004249|Transcript|ENSMGAT00010010006|lncRNA|1/2|1/1||||||||||1||||tmp4.gtf.gz|,CPL|…
1_RagTag	74607004	CPL309	N	<CPL>	PASS	74639023	32019	ChrB=1_RagTag	75901354	75890529	-10825	Parent=INV293	VarType=ShV	DupType=.	CSQ=CPL|downstream_gene_variant|MODIFIER||ENSMGAG00010023221|Transcript|ENSMGAT00010051936|lncRNA|||||||||||1805|-1||||tmp4.gtf.gz|
7_RagTag	9825333	CPL1616	N	<CPL>	PASS	9856069	30736	ChrB=7_RagTag	9255888	9261302	5414	Parent=SYN255	VarType=ShV	DupType=.	CSQ=CPL|intergenic_variant|MODIFIER||||||||||||||||||||||
2_RagTag	110077260	CPL953	N	<CPL>	PASS	110106654	29394	ChrB=2_RagTag	110069907	110084331	14424	Parent=SYN161	VarType=ShV	DupType=.	CSQ=CPL|intergenic_variant|MODIFIER||||||||||||||||||||||
1_RagTag	181940945	CPL525	N	<CPL>	PASS	181968735	27790	ChrB=1_RagTag	182012386	182026256	13870	Parent=SYN106	VarType=ShV	DupType=.	CSQ=CPL|intron_variant|MODIFIER||ENSMGAG00010020856|Transcript|ENSMGAT00010046603|protein_coding||2/7||||||||||1||||tmp4.gtf.gz|,CPL|intron_variant|MODIFIER||ENSMGAG00010020856|Transcript|ENSMGAT00010046610|protein_coding||1/7||||||||||1||||tmp4.gtf.gz|,CPL|intron_variant|MODIFIER||ENSMGAG00010020856|Transcript|ENSMGAT00010046615|protein_coding||1/6||||||||||1||||tmp4.gtf.gz|
11_RagTag	2600593	DUP390	N	<DUP>	PASS	2614099	13506	ChrB=11_RagTag	2500433	2514014	13581	Parent=.	VarType=SR	DupType=copyloss	CSQ=duplication|downstream_gene_variant|MODIFIER||ENSMGAG00010018256|Transcript|ENSMGAT00010041097|lncRNA|||||||||||143|1||||tmp4.gtf.gz|,duplication|transcript_amplification|HIGH||ENSMGAG00010018578|Transcript|ENSMGAT00010041797|rRNA||||||||||||1||||tmp4.gtf.gz|,duplication|transcript_amplification|HIGH||ENSMGAG00010018584|Transcript|ENSMGAT00010041804|rRNA||||||||||||1||||tmp4.gtf.gz|,duplicati…
21_RagTag	123734	CPL599	N	<CPL>	PASS	151130	27396	ChrB=21_RagTag	1453	1575	122	Parent=SYN120	VarType=ShV	DupType=.	CSQ=CPL|3_prime_UTR_variant&intron_variant|MODIFIER||ENSMGAG00010020230|Transcript|ENSMGAT00010045170|protein_coding|1/2|1/1|||6095-?|||||||1||||tmp4.gtf.gz|,CPL|intergenic_variant|MODIFIER||ENSMGAG00010020239|Transcript|ENSMGAT00010045186|protein_coding||||||||||||-1||||tmp4.gtf.gz|,CPL|intergenic_variant|MODIFIER||ENSMGAG00010020239|Transcript|ENSMGAT00010045199|protein_coding||||||||||||-1||||…
Z_RagTag	20280359	CPL1751	N	<CPL>	PASS	20302017	21658	ChrB=Z_RagTag	20199097	20209965	10868	Parent=SYN269	VarType=ShV	DupType=.	CSQ=CPL|intron_variant|MODIFIER||ENSMGAG00010011307|Transcript|ENSMGAT00010025675|protein_coding||1/1||||||||||-1||||tmp4.gtf.gz|
3_RagTag	51563431	CPL1213	N	<CPL>	PASS	51584703	21272	ChrB=3_RagTag	51579190	51585478	6288	Parent=SYN185	VarType=ShV	DupType=.	CSQ=CPL|intergenic_variant|MODIFIER||||||||||||||||||||||
4_RagTag	74468	CPL1302	N	<CPL>	PASS	95396	20928	ChrB=4_RagTag	118260	121946	3686	Parent=SYN206	VarType=ShV	DupType=.	CSQ=CPL|intergenic_variant|MODIFIER||||||||||||||||||||||
Z_RagTag	9354716	TDM1745	N	<TDM>	PASS	9367307	12591	ChrB=Z_RagTag	9245136	9265595	20459	Parent=SYN267	VarType=ShV	DupType=.	CSQ=TDM|coding_sequence_variant&5_prime_UTR_variant&intron_variant|MODIFIER||ENSMGAG00010007573|Transcript|ENSMGAT00010017441|protein_coding|1/25|1/24||||||||||1||||tmp4.gtf.gz|,TDM|splice_polypyrimidine_tract_variant&coding_sequence_variant&5_prime_UTR_variant&intron_variant|LOW||ENSMGAG00010007573|Transcript|ENSMGAT00010017470|protein_coding|1-2/28|1-2/27||||||||||1||||tmp4.gtf.gz|,TDM|coding_s…
1_RagTag	195162560	CPL570	N	<CPL>	PASS	195180106	17546	ChrB=1_RagTag	195435226	195436460	1234	Parent=SYN114	VarType=ShV	DupType=.	CSQ=CPL|upstream_gene_variant|MODIFIER||ENSMGAG00010015288|Transcript|ENSMGAT00010034262|protein_coding|||||||||||1223|-1||||tmp4.gtf.gz|,CPL|intron_variant|MODIFIER||ENSMGAG00010015288|Transcript|ENSMGAT00010034277|protein_coding||2/14||||||||||-1||||tmp4.gtf.gz|,CPL|intron_variant|MODIFIER||ENSMGAG00010015288|Transcript|ENSMGAT00010034290|protein_coding||1/13||||||||||-1||||tmp4.gtf.gz|
2_RagTag	101007237	CPL938	N	<CPL>	PASS	101024738	17501	ChrB=2_RagTag	100961326	100963231	1905	Parent=SYN156	VarType=ShV	DupType=.	CSQ=CPL|intergenic_variant|MODIFIER||||||||||||||||||||||
11_RagTag	17922902	CPL65	N	<CPL>	PASS	17938459	15557	ChrB=11_RagTag	17868704	17873176	4472	Parent=SYN15	VarType=ShV	DupType=.	CSQ=CPL|intron_variant|MODIFIER||ENSMGAG00010020741|Transcript|ENSMGAT00010046353|protein_coding||9/12||||||||||-1||||tmp4.gtf.gz|,CPL|intron_variant|MODIFIER||ENSMGAG00010020741|Transcript|ENSMGAT00010046428|protein_coding||10/13||||||||||-1||||tmp4.gtf.gz|,CPL|intron_variant|MODIFIER||ENSMGAG00010020741|Transcript|ENSMGAT00010046501|protein_coding||10/13||||||||||-1||||tmp4.gtf.gz|,CPL|intron_v…
Z_RagTag	28342262	CPL1764	N	<CPL>	PASS	28355640	13378	ChrB=Z_RagTag	27541253	27546756	5503	Parent=SYN271	VarType=ShV	DupType=.	CSQ=CPL|intergenic_variant|MODIFIER||||||||||||||||||||||
15_RagTag	1030902	CPL125	N	<CPL>	PASS	1043442	12540	ChrB=15_RagTag	1052141	1053606	1465	Parent=SYN24	VarType=ShV	DupType=.	CSQ=CPL|coding_sequence_variant&5_prime_UTR_variant&intron_variant|MODIFIER||ENSMGAG00010018679|Transcript|ENSMGAT00010041987|protein_coding|1/3|1/2||||||||||-1||||tmp4.gtf.gz|,CPL|splice_polypyrimidine_tract_variant&coding_sequence_variant&3_prime_UTR_variant&intron_variant|LOW||ENSMGAG00010018692|Transcript|ENSMGAT00010042013|protein_coding|1-2/2|1/1|||1235-?|1036-?|346-?|||||1||||tmp4.gtf.gz|
Z_RagTag	72650412	DUP615	N	<DUP>	PASS	72662128	11716	ChrB=Z_RagTag	75968130	75980037	11907	Parent=.	VarType=SR	DupType=copygain	CSQ=duplication|splice_polypyrimidine_tract_variant&coding_sequence_variant&5_prime_UTR_variant&intron_variant|LOW||ENSMGAG00010007863|Transcript|ENSMGAT00010018015|protein_coding|1-2/4|1-2/3||||||||||1||||tmp4.gtf.gz|
1_RagTag	90410418	CPG334	N	<CPG>	PASS	90503805	93387	ChrB=1_RagTag	90060561	90247614	187053	Parent=SYN73	VarType=ShV	DupType=.	CSQ=CPG|intergenic_variant|MODIFIER||ENSMGAG00010008124|Transcript|ENSMGAT00010018622|lncRNA||||||||||||-1||||tmp4.gtf.gz|,CPG|splice_polypyrimidine_tract_variant&non_coding_transcript_exon_variant&intron_variant|LOW||ENSMGAG00010008553|Transcript|ENSMGAT00010019623|lncRNA|2-3/3|1-2/2||||||||||1||||tmp4.gtf.gz|,CPG|splice_polypyrimidine_tract_variant&non_coding_transcript_exon_variant&intron_vari…
5_RagTag	17916178	DUP577	N	<DUP>	PASS	17927861	11683	ChrB=5_RagTag	17056267	17067872	11605	Parent=.	VarType=SR	DupType=copyloss	CSQ=duplication|transcript_amplification|HIGH||ENSMGAG00010012395|Transcript|ENSMGAT00010028024|protein_coding||||||||||||1||||tmp4.gtf.gz|,duplication|transcript_amplification|HIGH||ENSMGAG00010012395|Transcript|ENSMGAT00010028034|protein_coding||||||||||||1||||tmp4.gtf.gz|,duplication|upstream_gene_variant|MODIFIER||ENSMGAG00010013386|Transcript|ENSMGAT00010030176|protein_coding|||||||||||1800|…
1_RagTag	67048231	CPG299	N	<CPG>	PASS	67109482	61251	ChrB=1_RagTag	67529163	67651072	121909	Parent=SYN59	VarType=ShV	DupType=.	CSQ=CPG|intergenic_variant|MODIFIER||ENSMGAG00010002600|Transcript|ENSMGAT00010006139|protein_coding||||||||||||1||||tmp4.gtf.gz|,CPG|splice_polypyrimidine_tract_variant&non_coding_transcript_exon_variant&intron_variant|LOW||ENSMGAG00010005001|Transcript|ENSMGAT00010011569|lncRNA|2-4/4|1-3/3||||||||||1||||tmp4.gtf.gz|,CPG|intergenic_variant|MODIFIER||ENSMGAG00010005005|Transcript|ENSMGAT000100115…
7_RagTag	31336880	CPG1651	N	<CPG>	PASS	31396507	59627	ChrB=7_RagTag	30709955	30829360	119405	Parent=SYN255	VarType=ShV	DupType=.	CSQ=CPG|intron_variant|MODIFIER||ENSMGAG00010001100|Transcript|ENSMGAT00010002627|protein_coding||1/16||||||||||-1||||tmp4.gtf.gz|,CPG|intergenic_variant|MODIFIER||ENSMGAG00010001119|Transcript|ENSMGAT00010002641|protein_coding||||||||||||-1||||tmp4.gtf.gz|
1_RagTag	44034708	CPG261	N	<CPG>	PASS	44090045	55337	ChrB=1_RagTag	44200950	44312164	111214	Parent=SYN50	VarType=ShV	DupType=.	CSQ=CPG|intron_variant&non_coding_transcript_variant|MODIFIER||ENSMGAG00010006596|Transcript|ENSMGAT00010015268|lncRNA||1/1||||||||||1||||tmp4.gtf.gz|,CPG|splice_polypyrimidine_tract_variant&non_coding_transcript_exon_variant&intron_variant|LOW||ENSMGAG00010006885|Transcript|ENSMGAT00010015899|lncRNA|3-4/4|2-3/3||||||||||-1||||tmp4.gtf.gz|
10_RagTag	1462130	CPG4	N	<CPG>	PASS	1514663	52533	ChrB=10_RagTag	1909317	2014509	105192	Parent=SYN2	VarType=ShV	DupType=.	CSQ=CPG|intergenic_variant|MODIFIER||||||||||||||||||||||
18_RagTag	108362	INV292	N	<INV>	PASS	119968	11606	ChrB=18_RagTag	118772	130069	11297	Parent=.	VarType=SR	DupType=-	CSQ=INV|downstream_gene_variant|MODIFIER||ENSMGAG00010012368|Transcript|ENSMGAT00010027987|protein_coding|||||||||||1430|1||||tmp4.gtf.gz|,INV|splice_polypyrimidine_tract_variant&coding_sequence_variant&5_prime_UTR_variant&intron_variant|LOW||ENSMGAG00010012383|Transcript|ENSMGAT00010028006|protein_coding|1-2/7|1/6|||?-232|?-151|?-51|||||-1||||tmp4.gtf.gz|,INV|splice_polypyrimidine_tract_variant&…
1_RagTag	90407825	CPG333	N	<CPG>	PASS	90460120	52295	ChrB=1_RagTag	90003999	90110260	106261	Parent=SYN73	VarType=ShV	DupType=.	CSQ=CPG|upstream_gene_variant|MODIFIER||ENSMGAG00010008121|Transcript|ENSMGAT00010018613|lncRNA|||||||||||4737|-1||||tmp4.gtf.gz|,CPG|intergenic_variant|MODIFIER||ENSMGAG00010008124|Transcript|ENSMGAT00010018622|lncRNA||||||||||||-1||||tmp4.gtf.gz|,CPG|splice_polypyrimidine_tract_variant&non_coding_transcript_exon_variant&intron_variant|LOW||ENSMGAG00010008553|Transcript|ENSMGAT00010019623|lncRNA…
1_RagTag	186555057	CPG539	N	<CPG>	PASS	186605940	50883	ChrB=1_RagTag	186626579	186731549	104970	Parent=SYN111	VarType=ShV	DupType=.	CSQ=CPG|intron_variant|MODIFIER||ENSMGAG00010015993|Transcript|ENSMGAT00010035850|protein_coding||11/11||||||||||1||||tmp4.gtf.gz|
1_RagTag	186588586	CPG540	N	<CPG>	PASS	186632905	44319	ChrB=1_RagTag	186714199	186803013	88814	Parent=SYN111	VarType=ShV	DupType=.	CSQ=CPG|intron_variant|MODIFIER||ENSMGAG00010015993|Transcript|ENSMGAT00010035850|protein_coding||11/11||||||||||1||||tmp4.gtf.gz|
3_RagTag	85691686	CPG1258	N	<CPG>	PASS	85726362	34676	ChrB=3_RagTag	91016524	91090783	74259	Parent=TRANS336	VarType=ShV	DupType=.	CSQ=CPG|intergenic_variant|MODIFIER||||||||||||||||||||||
17_RagTag	12911923	DUP405	N	<DUP>	PASS	12923325	11402	ChrB=17_RagTag	12882249	12892858	10609	Parent=.	VarType=SR	DupType=copygain	CSQ=duplication|transcript_amplification|HIGH||ENSMGAG00010009235|Transcript|ENSMGAT00010021126|lncRNA||||||||||||1||||tmp4.gtf.gz|,duplication|transcript_amplification|HIGH||ENSMGAG00010009236|Transcript|ENSMGAT00010021131|lncRNA||||||||||||-1||||tmp4.gtf.gz|,duplication|transcript_amplification|HIGH||ENSMGAG00010009236|Transcript|ENSMGAT00010021142|lncRNA||||||||||||-1||||tmp4.gtf.gz|,duplicati…
2_RagTag	110108305	CPG954	N	<CPG>	PASS	110134509	26204	ChrB=2_RagTag	110085979	110138285	52306	Parent=SYN161	VarType=ShV	DupType=.	CSQ=CPG|intergenic_variant|MODIFIER||||||||||||||||||||||
5_RagTag	221000	DUP847	N	<DUP>	PASS	231801	10801	ChrB=27_RagTag	2888282	2899029	10747	Parent=.	VarType=SR	DupType=copygain	CSQ=duplication|transcript_amplification|HIGH||ENSMGAG00010019913|Transcript|ENSMGAT00010044526|lncRNA||||||||||||-1||||tmp4.gtf.gz|
17_RagTag	12911799	DUP403	N	<DUP>	PASS	12922039	10240	ChrB=17_RagTag	12977178	12993987	16809	Parent=.	VarType=SR	DupType=copygain	CSQ=duplication|transcript_amplification|HIGH||ENSMGAG00010009235|Transcript|ENSMGAT00010021126|lncRNA||||||||||||1||||tmp4.gtf.gz|,duplication|transcript_amplification|HIGH||ENSMGAG00010009236|Transcript|ENSMGAT00010021131|lncRNA||||||||||||-1||||tmp4.gtf.gz|,duplication|transcript_amplification|HIGH||ENSMGAG00010009236|Transcript|ENSMGAT00010021142|lncRNA||||||||||||-1||||tmp4.gtf.gz|,duplicati…
27_RagTag	1819158	CPL724	N	<CPL>	PASS	1829174	10016	ChrB=27_RagTag	1847058	1849550	2492	Parent=SYN134	VarType=ShV	DupType=.	CSQ=CPL|upstream_gene_variant|MODIFIER||ENSMGAG00010014638|Transcript|ENSMGAT00010032861|protein_coding|||||||||||3237|-1||||tmp4.gtf.gz|,CPL|upstream_gene_variant|MODIFIER||ENSMGAG00010014638|Transcript|ENSMGAT00010032876|protein_coding|||||||||||3237|-1||||tmp4.gtf.gz|,CPL|upstream_gene_variant|MODIFIER||ENSMGAG00010014638|Transcript|ENSMGAT00010032890|protein_coding|||||||||||3294|-1||||tmp4.g…
17_RagTag	13348534	CPG180	N	<CPG>	PASS	13361543	13009	ChrB=26_RagTag	6584233	6514444	-69789	Parent=INVTR707	VarType=ShV	DupType=.	CSQ=CPG|intergenic_variant|MODIFIER||ENSMGAG00010010933|Transcript|ENSMGAT00010024819|protein_coding||||||||||||-1||||tmp4.gtf.gz|,CPG|upstream_gene_variant|MODIFIER||ENSMGAG00010012413|Transcript|ENSMGAT00010028127|protein_coding|||||||||||403|-1||||tmp4.gtf.gz|,CPG|upstream_gene_variant|MODIFIER||ENSMGAG00010012837|Transcript|ENSMGAT00010028967|lncRNA|||||||||||845|-1||||tmp4.gtf.gz|

## Sheet: LargeSVs_CDS
Chr	POS	ID	REF	ALT	QUAL	END	Length_Parent1	Chr_Parent2	Start_Parent2	End_Parent2	Length_Parent2	Parent	VarType	DupType	CSQ	Affected gene	Turkey_5.1	GRC6a	Gene function	Symbol
15_RagTag	2983398	CPG137	N	<CPG>	PASS	3001640	18242	ChrB=15_RagTag	3036831	3073292	36461	Parent=SYN27	VarType=ShV	DupType=.	CSQ=CPG|5_prime_UTR_variant&intron_variant|MODIFIER||ENSMGAG00010015712|Transcript|ENSMGAT00010035237|protein_coding|1/11|1/10||||||||||-1||||tmp4.gtf.gz|,CPG|splice_polypyrimidine_tract_variant&coding_sequence_variant&3_prime_UTR_variant&intron_variant|LOW||ENSMGAG00010015752|Transcript|ENSMGAT00010035309|protein_coding|3-9/9|2-8/8||||||||||-1||||tmp4.gtf.gz|,CPG|splice_polypyrimidine_tract_vari…	ENSMGAG00010015752	ENSMGAG00000001827	ENSGALG00000002132	potassium voltage-gated channel interacting protein 1 [Source:NCBI gene;Acc:416173]	KCNIP1
Z_RagTag	71187921	DUP608	N	<DUP>	PASS	71263392	75471	ChrB=Z_RagTag	70312699	70388060	75361	Parent=.	VarType=SR	DupType=copyloss	CSQ=duplication|transcript_amplification|HIGH||ENSMGAG00010016259|Transcript|ENSMGAT00010036431|protein_coding||||||||||||-1||||tmp4.gtf.gz|,duplication|upstream_gene_variant|MODIFIER||ENSMGAG00010017216|Transcript|ENSMGAT00010038650|protein_coding|||||||||||4297|-1||||tmp4.gtf.gz|,duplication|upstream_gene_variant|MODIFIER||ENSMGAG00010017216|Transcript|ENSMGAT00010038700|protein_coding|||||||||…	ENSMGAG00010016259	ENSMGAG00000016266	ENSGALG00000008188	tripartite motif containing 36 [Source:NCBI gene;Acc:426811]	TRIM36
Z_RagTag	71166002	DUP607	N	<DUP>	PASS	71225812	59810	ChrB=Z_RagTag	71776676	71836549	59873	Parent=.	VarType=SR	DupType=copygain	CSQ=duplication|transcript_amplification|HIGH||ENSMGAG00010016259|Transcript|ENSMGAT00010036431|protein_coding||||||||||||-1||||tmp4.gtf.gz|,duplication|transcript_amplification|HIGH||ENSMGAG00010017216|Transcript|ENSMGAT00010038650|protein_coding||||||||||||-1||||tmp4.gtf.gz|,duplication|transcript_amplification|HIGH||ENSMGAG00010017216|Transcript|ENSMGAT00010038700|protein_coding||||||||||||-1|…	ENSMGAG00010016259	ENSMGAG00000016266	ENSGALG00000008188	tripartite motif containing 36 [Source:NCBI gene;Acc:426811]	TRIM36
4_RagTag	1862159	DUP557	N	<DUP>	PASS	1938401	76242	ChrB=4_RagTag	344572	420823	76251	Parent=.	VarType=SR	DupType=copygain	CSQ=duplication|splice_polypyrimidine_tract_variant&coding_sequence_variant&3_prime_UTR_variant&intron_variant|LOW||ENSMGAG00010001507|Transcript|ENSMGAT00010003471|protein_coding|7-15/15|6-14/14||||||||||1||||tmp4.gtf.gz|,duplication|splice_polypyrimidine_tract_variant&coding_sequence_variant&3_prime_UTR_variant&intron_variant|LOW||ENSMGAG00010001507|Transcript|ENSMGAT00010003506|protein_coding|…	ENSMGAG00010001507	ENSMGAG00000001712	ENSGALG00000009405	glutamate ionotropic receptor AMPA type subunit 2 [Source:NCBI gene;Acc:414894]	GRIA2
4_RagTag	1880210	CPG1303	N	<CPG>	PASS	1913204	32994	ChrB=4_RagTag	2688592	2754600	66008	Parent=SYN209	VarType=ShV	DupType=.	CSQ=CPG|splice_polypyrimidine_tract_variant&coding_sequence_variant&3_prime_UTR_variant&intron_variant|LOW||ENSMGAG00010001507|Transcript|ENSMGAT00010003471|protein_coding|13-15/15|12-14/14||||||||||1||||tmp4.gtf.gz|,CPG|splice_polypyrimidine_tract_variant&coding_sequence_variant&3_prime_UTR_variant&intron_variant|LOW||ENSMGAG00010001507|Transcript|ENSMGAT00010003506|protein_coding|13-16/16|12-15…	ENSMGAG00010001507	ENSMGAG00000001712	ENSGALG00000009405	glutamate ionotropic receptor AMPA type subunit 2 [Source:NCBI gene;Acc:414894]	GRIA2
4_RagTag	2232640	DUP558	N	<DUP>	PASS	2334790	102150	ChrB=4_RagTag	420924	521618	100694	Parent=.	VarType=SR	DupType=copygain	CSQ=duplication|transcript_amplification|HIGH||ENSMGAG00010001917|Transcript|ENSMGAT00010004458|protein_coding||||||||||||1||||tmp4.gtf.gz|,duplication|transcript_amplification|HIGH||ENSMGAG00010001917|Transcript|ENSMGAT00010004466|protein_coding||||||||||||1||||tmp4.gtf.gz|,duplication|transcript_amplification|HIGH||ENSMGAG00010001937|Transcript|ENSMGAT00010004496|protein_coding||||||||||||-1|||…	ENSMGAG00010001917	ENSMGAG00000001800	ENSGALG00000009429	relaxin/insulin like family peptide receptor 1 [Source:NCBI gene;Acc:422415]	RXFP1
4_RagTag	15995397	DUP567	N	<DUP>	PASS	16086921	91524	ChrB=4_RagTag	709199	800698	91499	Parent=.	VarType=SR	DupType=copygain	CSQ=duplication|splice_polypyrimidine_tract_variant&coding_sequence_variant&intron_variant&feature_elongation|LOW||ENSMGAG00010000435|Transcript|ENSMGAT00010001026|protein_coding|7/11|6-7/10||||||||||1||||tmp4.gtf.gz|,duplication|splice_polypyrimidine_tract_variant&coding_sequence_variant&intron_variant&feature_elongation|LOW||ENSMGAG00010000435|Transcript|ENSMGAT00010001035|protein_coding|6/9|5-…	ENSMGAG00010000435	ENSMGAG00000005519	ENSGALG00000010392	coiled-coil serine rich protein 1 [Source:NCBI gene;Acc:422518]	CCSER1
7_RagTag	31355330	DUP590	N	<DUP>	PASS	31405402	50072	ChrB=7_RagTag	30874691	30925835	51144	Parent=.	VarType=SR	DupType=copygain	CSQ=duplication|5_prime_UTR_variant&intron_variant|MODIFIER||ENSMGAG00010001100|Transcript|ENSMGAT00010002627|protein_coding|1/17|1/16||||||||||-1||||tmp4.gtf.gz|,duplication|transcript_amplification|HIGH||ENSMGAG00010001119|Transcript|ENSMGAT00010002641|protein_coding||||||||||||-1||||tmp4.gtf.gz|	ENSMGAG00010001100	ENSMGAG00000012501	ENSGALG00000012355	aspartyl-tRNA synthetase [Source:NCBI gene;Acc:424296]	DARS
1_RagTag	74402648	DUP441	N	<DUP>	PASS	74457602	54954	ChrB=1_RagTag	74897804	74952704	54900	Parent=.	VarType=SR	DupType=copygain	CSQ=duplication|3_prime_UTR_variant|MODIFIER||ENSMGAG00010021088|Transcript|ENSMGAT00010047121|protein_coding|8/8||||1851-?|||||||-1||||tmp4.gtf.gz|,duplication|downstream_gene_variant|MODIFIER||ENSMGAG00010021088|Transcript|ENSMGAT00010047128|protein_coding|||||||||||258|-1||||tmp4.gtf.gz|,duplication|transcript_amplification|HIGH||ENSMGAG00010023218|Transcript|ENSMGAT00010051931|lncRNA|||||||||…	ENSMGAG00010021088	ENSMGAG00000013906	ENSGALG00000014347	zinc finger CCCH-type containing, antiviral 1 like [Source:NCBI gene;Acc:418264]
3_RagTag	53001931	DUP537	N	<DUP>	PASS	53104818	102887	ChrB=3_RagTag	89721474	89824351	102877	Parent=.	VarType=SR	DupType=copygain	CSQ=duplication|splice_polypyrimidine_tract_variant&coding_sequence_variant&5_prime_UTR_variant&intron_variant|LOW||ENSMGAG00010002038|Transcript|ENSMGAT00010004726|protein_coding|1-4/22|1-4/21||||||||||1||||tmp4.gtf.gz|,duplication|splice_polypyrimidine_tract_variant&coding_sequence_variant&5_prime_UTR_variant&intron_variant|LOW||ENSMGAG00010002038|Transcript|ENSMGAT00010004736|protein_coding|1-…	ENSMGAG00010002038	ENSMGAG00000014080	ENSGALG00000015211	dystrobrevin alpha [Source:NCBI gene;Acc:421104]	DTNA
3_RagTag	55600619	DUP539	N	<DUP>	PASS	55698028	97409	ChrB=3_RagTag	89936769	90027580	90811	Parent=.	VarType=SR	DupType=copygain	CSQ=duplication|splice_polypyrimidine_tract_variant&coding_sequence_variant&5_prime_UTR_variant&intron_variant|LOW||ENSMGAG00010002220|Transcript|ENSMGAT00010005245|protein_coding|1-3/20|1-3/19||||||||||-1||||tmp4.gtf.gz|,duplication|splice_polypyrimidine_tract_variant&coding_sequence_variant&5_prime_UTR_variant&intron_variant|LOW||ENSMGAG00010002220|Transcript|ENSMGAT00010005262|protein_coding|1…	ENSMGAG00010002220	ENSMGAG00000010866	ENSGALG00000015259	RB1 inducible coiled-coil 1 [Source:NCBI gene;Acc:421116]	RB1CC1
4_RagTag	60173705	CPG1385	N	<CPG>	PASS	60193916	20211	ChrB=4_RagTag	60498682	60539109	40427	Parent=SYN223	VarType=ShV	DupType=.	CSQ=CPG|splice_polypyrimidine_tract_variant&coding_sequence_variant&3_prime_UTR_variant&intron_variant|LOW||ENSMGAG00010000616|Transcript|ENSMGAT00010001488|protein_coding|17-18/18|16-17/17||||||||||1||||tmp4.gtf.gz|,CPG|splice_polypyrimidine_tract_variant&coding_sequence_variant&3_prime_UTR_variant&intron_variant|LOW||ENSMGAG00010000616|Transcript|ENSMGAT00010001500|protein_coding|19-20/20|18-19…	ENSMGAG00010000616	ENSMGAG00000012796	ENSGALG00000015537	mannosidase alpha class 2B member 2 [Source:NCBI gene;Acc:422859]	MAN2B2
1_RagTag	122858694	DUP454	N	<DUP>	PASS	122892601	33907	ChrB=1_RagTag	122420338	122454514	34176	Parent=.	VarType=SR	DupType=copyloss	CSQ=duplication|splice_polypyrimidine_tract_variant&coding_sequence_variant&5_prime_UTR_variant&3_prime_UTR_variant&intron_variant|LOW||ENSMGAG00010003757|Transcript|ENSMGAT00010008754|protein_coding|3-5/5|2-4/4||||||||||1||||tmp4.gtf.gz|	ENSMGAG00010003757	ENSMGAG00000022061	ENSGALG00000016574	gem nuclear organelle associated protein 8 [Source:NCBI gene;Acc:418631]	GEMIN8
1_RagTag	126178793	CPG402	N	<CPG>	PASS	126240714	61921	ChrB=1_RagTag	125887813	126011427	123614	Parent=SYN85	VarType=ShV	DupType=.	CSQ=CPG|splice_polypyrimidine_tract_variant&coding_sequence_variant&5_prime_UTR_variant&intron_variant|LOW||ENSMGAG00010008374|Transcript|ENSMGAT00010019225|protein_coding|1-3/9|1-3/8||||||||||1||||tmp4.gtf.gz|	ENSMGAG00010008374	ENSMGAG00000014725	ENSGALG00000016618	patatin like phospholipase domain containing 4 [Source:NCBI gene;Acc:418653]	PNPLA4
3_RagTag	52463500	DUP536	N	<DUP>	PASS	52572717	109217	ChrB=3_RagTag	89611639	89721324	109685	Parent=.	VarType=SR	DupType=copygain	CSQ=duplication|splice_polypyrimidine_tract_variant&coding_sequence_variant&5_prime_UTR_variant&intron_variant|LOW||ENSMGAG00010002287|Transcript|ENSMGAT00010005416|protein_coding|1-18/21|1-18/20||||||||||-1||||tmp4.gtf.gz|,duplication|splice_polypyrimidine_tract_variant&coding_sequence_variant&5_prime_UTR_variant&intron_variant|LOW||ENSMGAG00010002287|Transcript|ENSMGAT00010005440|protein_coding…	ENSMGAG00010002287	None	ENSGALG00000019484	coiled-coil domain containing 178 [Source:NCBI gene;Acc:428531]
4_RagTag	15492660	DUP566	N	<DUP>	PASS	15569255	76595	ChrB=4_RagTag	632557	709098	76541	Parent=.	VarType=SR	DupType=copygain	CSQ=duplication|upstream_gene_variant|MODIFIER||ENSMGAG00010001081|Transcript|ENSMGAT00010002557|protein_coding|||||||||||2058|-1||||tmp4.gtf.gz|,duplication|upstream_gene_variant|MODIFIER||ENSMGAG00010001081|Transcript|ENSMGAT00010002568|protein_coding|||||||||||2924|-1||||tmp4.gtf.gz|,duplication|upstream_gene_variant|MODIFIER||ENSMGAG00010001081|Transcript|ENSMGAT00010002576|protein_coding||||…	ENSMGAG00010001081	ENSMGAG00000016247	ENSGALG00000025851	GPRIN family member 3 [Source:NCBI gene;Acc:428740]	GPRIN3
5_RagTag	1375448	TRANS346	N	<TRANS>	PASS	1515011	139563	ChrB=5_RagTag	6751464	6891002	139538	Parent=.	VarType=SR	DupType=-	CSQ=TRANS|intergenic_variant|MODIFIER||ENSMGAG00010018084|Transcript|ENSMGAT00010040747|protein_coding||||||||||||1||||tmp4.gtf.gz|,TRANS|splice_polypyrimidine_tract_variant&coding_sequence_variant&3_prime_UTR_variant&intron_variant|LOW||ENSMGAG00010018084|Transcript|ENSMGAT00010040809|protein_coding|2-12/12|1-11/11||||||||||1||||tmp4.gtf.gz|,TRANS|splice_polypyrimidine_tract_variant&coding_seque…	ENSMGAG00010018084	ENSMGAG00000001988	ENSGALG00000030151	leucine zipper protein 2 [Source:NCBI gene;Acc:423001]	LUZP2
18_RagTag	108362	INV292	N	<INV>	PASS	119968	11606	ChrB=18_RagTag	118772	130069	11297	Parent=.	VarType=SR	DupType=-	CSQ=INV|downstream_gene_variant|MODIFIER||ENSMGAG00010012368|Transcript|ENSMGAT00010027987|protein_coding|||||||||||1430|1||||tmp4.gtf.gz|,INV|splice_polypyrimidine_tract_variant&coding_sequence_variant&5_prime_UTR_variant&intron_variant|LOW||ENSMGAG00010012383|Transcript|ENSMGAT00010028006|protein_coding|1-2/7|1/6|||?-232|?-151|?-51|||||-1||||tmp4.gtf.gz|,INV|splice_polypyrimidine_tract_variant&…	ENSMGAG00010012383	None	ENSGALG00000030940	Major histocompatibility complex class II beta chain BLB2, (similar to HLA class II, D beta chain) [Source:NCBI gene;Acc:101747454]	BLB2
5_RagTag	16024626	TDM1445	N	<TDM>	PASS	16050228	25602	ChrB=5_RagTag	15170053	15187128	17075	Parent=SYN232	VarType=ShV	DupType=.	CSQ=TDM|splice_polypyrimidine_tract_variant&coding_sequence_variant&3_prime_UTR_variant&intron_variant|LOW||ENSMGAG00010003067|Transcript|ENSMGAT00010008600|protein_coding|28/28|27/27||||||||||-1||||tmp4.gtf.gz|,TDM|splice_polypyrimidine_tract_variant&coding_sequence_variant&3_prime_UTR_variant&intron_variant|LOW||ENSMGAG00010003067|Transcript|ENSMGAT00010009244|protein_coding|32-34/34|32-33/33||…	ENSMGAG00010003067	ENSMGAG00000008736	ENSGALG00000031737
5_RagTag	7180921	DUP570	N	<DUP>	PASS	7288950	108029	ChrB=5_RagTag	6962527	7057232	94705	Parent=.	VarType=SR	DupType=copygain	CSQ=duplication|transcript_amplification|HIGH||ENSMGAG00010018444|Transcript|ENSMGAT00010041479|protein_coding||||||||||||-1||||tmp4.gtf.gz|,duplication|transcript_amplification|HIGH||ENSMGAG00010018482|Transcript|ENSMGAT00010041566|protein_coding||||||||||||1||||tmp4.gtf.gz|,duplication|splice_polypyrimidine_tract_variant&coding_sequence_variant&3_prime_UTR_variant&intron_variant|LOW||ENSMGAG000…	ENSMGAG00010018444	ENSMGAG00000015781	ENSGALG00000033781	flap structure-specific endonuclease 1 [Source:NCBI gene;Acc:769677]	FEN1
21_RagTag	222184	DUP483	N	<DUP>	PASS	277872	55688	ChrB=21_RagTag	123580	179201	55621	Parent=.	VarType=SR	DupType=copygain	CSQ=duplication|downstream_gene_variant|MODIFIER||ENSMGAG00010018709|Transcript|ENSMGAT00010042076|protein_coding|||||||||||524|1||||tmp4.gtf.gz|,duplication|transcript_amplification|HIGH||ENSMGAG00010020353|Transcript|ENSMGAT00010045467|protein_coding||||||||||||1||||tmp4.gtf.gz|,duplication|transcript_amplification|HIGH||ENSMGAG00010020353|Transcript|ENSMGAT00010045476|protein_coding|||||||||||…	ENSMGAG00010018709	ENSMGAG00000001247	ENSGALG00000035594	myosin, heavy chain 7, cardiac muscle, beta [Source:NCBI gene;Acc:395350]	MYH7
3_RagTag	66009338	TRANS334	N	<TRANS>	PASS	66097056	87718	ChrB=3_RagTag	90027691	90115401	87710	Parent=.	VarType=SR	DupType=-	CSQ=TRANS|intergenic_variant|MODIFIER||ENSMGAG00010016591|Transcript|ENSMGAT00010037138|protein_coding||||||||||||-1||||tmp4.gtf.gz|,TRANS|splice_polypyrimidine_tract_variant&coding_sequence_variant&3_prime_UTR_variant&intron_variant|LOW||ENSMGAG00010016635|Transcript|ENSMGAT00010037249|protein_coding|3-10/10|2-9/9||||||||||1||||tmp4.gtf.gz|,TRANS|splice_polypyrimidine_tract_variant&coding_sequen…	ENSMGAG00010016635	ENSMGAG00000011609	ENSGALG00000035932	zinc finger, C2HC-type containing 1A [Source:NCBI gene;Acc:769604]	ZC2HC1A
27_RagTag	2414786	INVTR365	N	<INVTR>	PASS	2546540	131754	ChrB=27_RagTag	2244626	2397360	152734	Parent=.	VarType=SR	DupType=-	CSQ=INVTR|intergenic_variant|MODIFIER||ENSMGAG00010014772|Transcript|ENSMGAT00010033145|protein_coding||||||||||||-1||||tmp4.gtf.gz|,INVTR|intergenic_variant|MODIFIER||ENSMGAG00010014772|Transcript|ENSMGAT00010033166|protein_coding||||||||||||-1||||tmp4.gtf.gz|,INVTR|intergenic_variant|MODIFIER||ENSMGAG00010014797|Transcript|ENSMGAT00010033182|protein_coding||||||||||||1||||tmp4.gtf.gz|,INVTR|spl…	ENSMGAG00010012022	ENSMGAG00000019102	ENSGALG00000036395	Ig heavy chain Mem5-like [Source:NCBI gene;Acc:769232]
3_RagTag	68103812	TRANS335	N	<TRANS>	PASS	68203418	99606	ChrB=3_RagTag	90115502	90215114	99612	Parent=.	VarType=SR	DupType=-	CSQ=TRANS|splice_polypyrimidine_tract_variant&coding_sequence_variant&3_prime_UTR_variant&intron_variant|LOW||ENSMGAG00010017359|Transcript|ENSMGAT00010038939|protein_coding|2-8/8|1-7/7||||||||||1||||tmp4.gtf.gz|,TRANS|splice_polypyrimidine_tract_variant&coding_sequence_variant&3_prime_UTR_variant&intron_variant|LOW||ENSMGAG00010017359|Transcript|ENSMGAT00010038963|protein_coding|2-8/8|1-7/7|||||…	ENSMGAG00010017359	None	ENSGALG00000036938	RALY RNA binding protein-like [Source:NCBI gene;Acc:420203]	RALYL
4_RagTag	14332932	DUP565	N	<DUP>	PASS	14443451	110519	ChrB=4_RagTag	521754	632456	110702	Parent=.	VarType=SR	DupType=copygain	CSQ=duplication|splice_polypyrimidine_tract_variant&coding_sequence_variant&3_prime_UTR_variant&intron_variant|LOW||ENSMGAG00010002221|Transcript|ENSMGAT00010005233|protein_coding|2-10/10|1-9/9||||||||||1||||tmp4.gtf.gz|,duplication|splice_polypyrimidine_tract_variant&coding_sequence_variant&3_prime_UTR_variant&intron_variant|LOW||ENSMGAG00010002221|Transcript|ENSMGAT00010005244|protein_coding|2-…	ENSMGAG00010002221	ENSMGAG00000004538	ENSGALG00000038336	solute carrier family 20 member 2 [Source:NCBI gene;Acc:422493]	SLC20A2
22_RagTag	5205619	TDM613	N	<TDM>	PASS	5256036	50417	ChrB=22_RagTag	5363090	5426680	63590	Parent=SYN123	VarType=ShV	DupType=.	CSQ=TDM|intergenic_variant|MODIFIER||ENSMGAG00010009792|Transcript|ENSMGAT00010022394|protein_coding||||||||||||1||||tmp4.gtf.gz|,TDM|coding_sequence_variant&5_prime_UTR_variant&intron_variant|MODIFIER||ENSMGAG00010009813|Transcript|ENSMGAT00010022434|protein_coding|1/3|1/2||||||||||1||||tmp4.gtf.gz|,TDM|coding_sequence_variant&5_prime_UTR_variant&intron_variant|MODIFIER||ENSMGAG00010009813|Trans…	ENSMGAG00010009813	ENSMGAG00000003461	ENSGALG00000038797	mannosidase, beta A, lysosomal-like 4 [Source:NCBI gene;Acc:428138]	MANBAL4
27_RagTag	1819158	CPL724	N	<CPL>	PASS	1829174	10016	ChrB=27_RagTag	1847058	1849550	2492	Parent=SYN134	VarType=ShV	DupType=.	CSQ=CPL|upstream_gene_variant|MODIFIER||ENSMGAG00010014638|Transcript|ENSMGAT00010032861|protein_coding|||||||||||3237|-1||||tmp4.gtf.gz|,CPL|upstream_gene_variant|MODIFIER||ENSMGAG00010014638|Transcript|ENSMGAT00010032876|protein_coding|||||||||||3237|-1||||tmp4.gtf.gz|,CPL|upstream_gene_variant|MODIFIER||ENSMGAG00010014638|Transcript|ENSMGAT00010032890|protein_coding|||||||||||3294|-1||||tmp4.g…	ENSMGAG00010014671	ENSMGAG00000019112	ENSGALG00000040002	CD244 molecule [Source:NCBI gene;Acc:425935]
1_RagTag	75115497	CPL310	N	<CPL>	PASS	75315381	199884	ChrB=1_RagTag	75414142	75361236	-52906	Parent=INV293	VarType=ShV	DupType=.	CSQ=CPL|splice_polypyrimidine_tract_variant&coding_sequence_variant&3_prime_UTR_variant&intron_variant|LOW||ENSMGAG00010021119|Transcript|ENSMGAT00010047197|protein_coding|3-6/6|2-5/5||||||||||1||||tmp4.gtf.gz|,CPL|intergenic_variant|MODIFIER||ENSMGAG00010023262|Transcript|ENSMGAT00010052025|lncRNA||||||||||||-1||||tmp4.gtf.gz|,CPL|intergenic_variant|MODIFIER||ENSMGAG00010023262|Transcript|ENSMGA…	ENSMGAG00010021119	None	ENSGALG00000040184	ribosomal modification protein rimK like family member B [Source:NCBI gene;Acc:418255]	RIMKLB
3_RagTag	70089652	DUP544	N	<DUP>	PASS	70328366	238714	ChrB=3_RagTag	90465021	90609229	144208	Parent=.	VarType=SR	DupType=copygain	CSQ=duplication|transcript_amplification|HIGH||ENSMGAG00010015696|Transcript|ENSMGAT00010035183|protein_coding||||||||||||-1||||tmp4.gtf.gz|,duplication|transcript_amplification|HIGH||ENSMGAG00010015790|Transcript|ENSMGAT00010035406|protein_coding||||||||||||1||||tmp4.gtf.gz|,duplication|transcript_amplification|HIGH||ENSMGAG00010015790|Transcript|ENSMGAT00010035435|protein_coding||||||||||||1|||…	ENSMGAG00010015696	ENSMGAG00000011915	ENSGALG00000042599	transmembrane protein 64 [Source:NCBI gene;Acc:770964]	TMEM64
3_RagTag	82747754	DUP546	N	<DUP>	PASS	82858168	110414	ChrB=3_RagTag	90849487	90959903	110416	Parent=.	VarType=SR	DupType=copygain	CSQ=duplication|transcript_amplification|HIGH||ENSMGAG00010009728|Transcript|ENSMGAT00010022237|protein_coding||||||||||||1||||tmp4.gtf.gz|,duplication|transcript_amplification|HIGH||ENSMGAG00010009728|Transcript|ENSMGAT00010022242|protein_coding||||||||||||1||||tmp4.gtf.gz|,duplication|splice_polypyrimidine_tract_variant&coding_sequence_variant&5_prime_UTR_variant&3_prime_UTR_variant&intron_vari…	ENSMGAG00010009728	ENSMGAG00000015867	ENSGALG00000043827	zinc fingers and homeoboxes 2 [Source:NCBI gene;Acc:420351]	ZHX2
6_RagTag	51716677	DUP864	N	<DUP>	PASS	51739159	22482	ChrB=4_RagTag	129070	151544	22474	Parent=.	VarType=SR	DupType=copygain	CSQ=duplication|downstream_gene_variant|MODIFIER||ENSMGAG00010001206|Transcript|ENSMGAT00010002869|protein_coding|||||||||||1065|-1||||tmp4.gtf.gz|,duplication|splice_polypyrimidine_tract_variant&coding_sequence_variant&3_prime_UTR_variant&intron_variant|LOW||ENSMGAG00010001206|Transcript|ENSMGAT00010002887|protein_coding|21-23/23|21-22/22|||3172-?|2870-?|957-?|||||-1||||tmp4.gtf.gz|,duplication|…	ENSMGAG00010001206	ENSMGAG00000016641	ENSGALG00000044260	E3 SUMO-protein ligase RanBP2-like [Source:NCBI gene;Acc:776067]
5_RagTag	17916178	DUP577	N	<DUP>	PASS	17927861	11683	ChrB=5_RagTag	17056267	17067872	11605	Parent=.	VarType=SR	DupType=copyloss	CSQ=duplication|transcript_amplification|HIGH||ENSMGAG00010012395|Transcript|ENSMGAT00010028024|protein_coding||||||||||||1||||tmp4.gtf.gz|,duplication|transcript_amplification|HIGH||ENSMGAG00010012395|Transcript|ENSMGAT00010028034|protein_coding||||||||||||1||||tmp4.gtf.gz|,duplication|upstream_gene_variant|MODIFIER||ENSMGAG00010013386|Transcript|ENSMGAT00010030176|protein_coding|||||||||||1800|…	ENSMGAG00010012395	None	ENSGALG00000046331
31_RagTag	407254	DUP524	N	<DUP>	PASS	456459	49205	ChrB=31_RagTag	615668	664921	49253	Parent=.	VarType=SR	DupType=copygain	CSQ=duplication|3_prime_UTR_variant|MODIFIER||ENSMGAG00010014914|Transcript|ENSMGAT00010033486|protein_coding|10/10||||1762-?|||||||1||||tmp4.gtf.gz|,duplication|3_prime_UTR_variant|MODIFIER||ENSMGAG00010014914|Transcript|ENSMGAT00010033495|protein_coding|9/9||||2087-?|||||||1||||tmp4.gtf.gz|,duplication|transcript_amplification|HIGH||ENSMGAG00010014936|Transcript|ENSMGAT00010033523|protein_codin…	ENSMGAG00010014914	ENSMGAG00000001814	ENSGALG00000047132	keratin, type II cytoskeletal 4-like [Source:NCBI gene;Acc:112529929]
15_RagTag	1267238	DUP400	N	<DUP>	PASS	1281869	14631	ChrB=15_RagTag	1310406	1325037	14631	Parent=.	VarType=SR	DupType=copygain	CSQ=duplication|upstream_gene_variant|MODIFIER||ENSMGAG00010018971|Transcript|ENSMGAT00010042660|protein_coding|||||||||||796|1||||tmp4.gtf.gz|,duplication|coding_sequence_variant&3_prime_UTR_variant|MODIFIER||ENSMGAG00010019161|Transcript|ENSMGAT00010043002|protein_coding|3/3||||2183-?|2183-?|728-?|||||1||||tmp4.gtf.gz|,duplication|coding_sequence_variant&3_prime_UTR_variant|MODIFIER||ENSMGAG000…	ENSMGAG00010018971	ENSMGAG00000001894	ENSGALG00000047543
17_RagTag	13269062	DUP705	N	<DUP>	PASS	13288431	19369	ChrB=26_RagTag	6574389	6593218	18829	Parent=.	VarType=SR	DupType=copyloss	CSQ=duplication|transcript_amplification|HIGH||ENSMGAG00010012394|Transcript|ENSMGAT00010028023|protein_coding||||||||||||1||||tmp4.gtf.gz|,duplication|transcript_amplification|HIGH||ENSMGAG00010012841|Transcript|ENSMGAT00010028972|lncRNA||||||||||||-1||||tmp4.gtf.gz|	ENSMGAG00010012394	None	ENSGALG00000048999
27_RagTag	1564247	CPL721	N	<CPL>	PASS	1585029	20782	ChrB=27_RagTag	1612696	1612927	231	Parent=SYN134	VarType=ShV	DupType=.	CSQ=CPL|splice_polypyrimidine_tract_variant&5_prime_UTR_variant&intron_variant|LOW||ENSMGAG00010014022|Transcript|ENSMGAT00010031577|protein_coding|1-2/5|1-2/4||||||||||-1||||tmp4.gtf.gz|,CPL|intergenic_variant|MODIFIER||ENSMGAG00010014050|Transcript|ENSMGAT00010031640|protein_coding||||||||||||1||||tmp4.gtf.gz|,CPL|splice_polypyrimidine_tract_variant&coding_sequence_variant&5_prime_UTR_variant&3…	ENSMGAG00010014050	ENSMGAG00000021667	ENSGALG00000049037	scale keratin-like [Source:NCBI gene;Acc:107055104]
Z_RagTag	35085008	DUP603	N	<DUP>	PASS	35122338	37330	ChrB=Z_RagTag	34274709	34312723	38014	Parent=.	VarType=SR	DupType=copygain	CSQ=duplication|transcript_amplification|HIGH||ENSMGAG00010015480|Transcript|ENSMGAT00010034685|protein_coding||||||||||||-1||||tmp4.gtf.gz|,duplication|upstream_gene_variant|MODIFIER||ENSMGAG00010015505|Transcript|ENSMGAT00010034744|protein_coding|||||||||||3029|-1||||tmp4.gtf.gz|,duplication|transcript_amplification|HIGH||ENSMGAG00010015558|Transcript|ENSMGAT00010034863|protein_coding||||||||||…	ENSMGAG00010015480	ENSMGAG00000020550	ENSGALG00000051843	sperm-associated antigen 4 protein-like [Source:NCBI gene;Acc:100859551]
Z_RagTag	35064006	DUP601	N	<DUP>	PASS	35094719	30713	ChrB=Z_RagTag	34293933	34325533	31600	Parent=.	VarType=SR	DupType=copygain	CSQ=duplication|transcript_amplification|HIGH||ENSMGAG00010015505|Transcript|ENSMGAT00010034744|protein_coding||||||||||||-1||||tmp4.gtf.gz|,duplication|downstream_gene_variant|MODIFIER||ENSMGAG00010015558|Transcript|ENSMGAT00010034863|protein_coding|||||||||||993|-1||||tmp4.gtf.gz|,duplication|upstream_gene_variant|MODIFIER||ENSMGAG00010016092|Transcript|ENSMGAT00010036058|protein_coding||||||||…	ENSMGAG00010015505	ENSMGAG00000020550	ENSGALG00000051843	sperm-associated antigen 4 protein-like [Source:NCBI gene;Acc:100859551]
Z_RagTag	35064006	DUP602	N	<DUP>	PASS	35094719	30713	ChrB=Z_RagTag	34315629	34347201	31572	Parent=.	VarType=SR	DupType=copygain	CSQ=duplication|transcript_amplification|HIGH||ENSMGAG00010015505|Transcript|ENSMGAT00010034744|protein_coding||||||||||||-1||||tmp4.gtf.gz|,duplication|downstream_gene_variant|MODIFIER||ENSMGAG00010015558|Transcript|ENSMGAT00010034863|protein_coding|||||||||||993|-1||||tmp4.gtf.gz|,duplication|upstream_gene_variant|MODIFIER||ENSMGAG00010016092|Transcript|ENSMGAT00010036058|protein_coding||||||||…	ENSMGAG00010015505	ENSMGAG00000020550	ENSGALG00000051843	sperm-associated antigen 4 protein-like [Source:NCBI gene;Acc:100859551]
Z_RagTag	7755601	TDM1742	N	<TDM>	PASS	7826236	70635	ChrB=Z_RagTag	7660832	7714084	53252	Parent=SYN267	VarType=ShV	DupType=.	CSQ=TDM|intron_variant|MODIFIER||ENSMGAG00010009542|Transcript|ENSMGAT00010021799|protein_coding||3/10||||||||||-1||||tmp4.gtf.gz|,TDM|intron_variant|MODIFIER||ENSMGAG00010009542|Transcript|ENSMGAT00010021838|protein_coding||22/28||||||||||-1||||tmp4.gtf.gz|,TDM|intron_variant|MODIFIER||ENSMGAG00010009542|Transcript|ENSMGAT00010021854|protein_coding||19/25||||||||||-1||||tmp4.gtf.gz|,TDM|intron_v…	ENSMGAG00010009621	ENSMGAG00000020888	ENSGALG00000054396	interferon type A1/A2-like [Source:NCBI gene;Acc:100857403]
